# Supplementary material for: Incidence of community acquired lower respiratory tract disease in Bristol, UK during the COVID-19 pandemic: A prospective cohort study
Source: Lancet Reg Health Eur. 2022 Aug 8;21:100473. doi: 10.1016/j.lanepe.2022.100473 (PMC9359590; doi:10.1016/j.lanepe.2022.100473)
Supplement: Supplementary file 2 [file mmc2.xlsx]

## Sheet: Contents
Supplementary materials - table of contents
Supplementary Table 1	Detailed comparison between presenting features of patients presenting with acute lower resipratory tract disease (aLRTD) including pneumonia, non-pneumonic lower respiratory tract infection (NP-LRTI), heart failure (HF) and chronic respiratory tract disease exacerbation (CRDE). More than one of these presenting features may be present in any one patient (but pneumonia and LP-LRTI are disjoint). …
Supplementary Table 2	Detailed comparison of outcomes including length of stay, ICU admission, ICU length of stay, and all-cause mortality, in different groupings of patients presenting with acute lower respiratory tract disease (aLRTD). aLRTD patients are divided into SARS-CoV-2 PCR positive versus SARS-CoV-2 PCR negative patients, and into infective and non-infective comparison groups. In each group the presenting f…
Supplementary Table 3	Detailed comparison of aLRTD cumulative case rate ( and rate per 100,000 people) in hospitalized adults in Bristol, UK over 12 months (Aug 2020 – July 2021) in different groupings of patients presenting with acute lower respiratory tract disease (aLRTD). aLRTD patients are divided into SARS-CoV-2 PCR positive versus SARS-CoV-2 PCR negative patients, and into infective and non-infective comparison…
Supplementary Table 4	Statistical comparison of patients with aLRTD of infective origin by SARS-CoV-2 status, with age category stratification, on the outcomes of length of stay (excluding missing variables), ICU admission duration in patients that were admitted to ICU, or death during the follow up period. Both length of stay and ICU duration are compared with Kolmogorov–Smirnov non parametric tests, and the proporti…
Supplementary Table 5	Statistical comparison of patient demographics stratified by hospital of admission, and admission category (COVID, non COVID infective aLRTD, and non infective). The patient cohorts are different between the two hospitals, and this depends on the cause of admission. There is likely to be an age stratification effect here but we have not investigated at this point.
Supplementary Table 6	Statistical comparison of patient outcomes stratified by hospital of admission, and admission category (COVID, non COVID infective aLRTD, and non infective). As expected by the difference in case mix the patient outcomes are different between the two hospitals, and this depends on the cause of admission. There is an age interaction here particularly in the non covid infective aLRTD, the populatio…

## Sheet: Supplementary Table 1
Supplementary Table 1 - Detailed comparison between presenting features of patients presenting with acute lower resipratory tract disease (aLRTD) including pneumonia, non-pneumonic lower respiratory tract infection (NP-LRTI), heart failure (HF) and chronic respiratory tract disease exacerbation (CRDE). More than one of these presenting features may be present in any one patient (but pneumonia and…
		All aLRTD	All aLRTD	All aLRTD	All aLRTD	All aLRTD	All aLRTD	All aLRTD	All aLRTD	All aLRTD	All aLRTD	All included aLRTD	All included aLRTD	All included aLRTD	All included aLRTD	All included aLRTD	All included aLRTD	All included aLRTD	All included aLRTD	All included aLRTD	All included aLRTD	Infective	Infective	Infective	Infective	Infective	Infective	Infective	Infective	Infective	Infective	Non-infective	Non-infective	Non-infective	Non-infective	Non-infective	Non-infective	Confirmed SARS-CoV-2	Confirmed SARS-CoV-2	Confirmed SARS-CoV-2	Confirmed SARS-CoV-2	Confirmed SARS-CoV-2	Confirmed SARS-CoV-2	Confirmed SARS-CoV-2	Confirmed SARS-CoV-2	Confirmed SARS-CoV-2	Confirmed SARS-CoV-2	No evidence SARS-CoV-2	No evidence SARS-CoV-2
		Total	Total	Pneumonia	Pneumonia	NP-LRTI	NP-LRTI	HF	HF	CRDE	CRDE	Total	Total	Pneumonia	Pneumonia	NP-LRTI	NP-LRTI	HF	HF	CRDE	CRDE	Total	Total	Pneumonia	Pneumonia	NP-LRTI	NP-LRTI	HF	HF	CRDE	CRDE	Total	Total	HF	HF	CRDE	CRDE	Total	Total	Pneumonia	Pneumonia	NP-LRTI	NP-LRTI	HF	HF	CRDE	CRDE	Total	Total
Characteristic	Group	N	value	N	value	N	value	N	value	N	value	N	value	N	value	N	value	N	value	N	value	N	value	N	value	N	value	N	value	N	value	N	value	N	value	N	value	N	value	N	value	N	value	N	value	N	value	N	value
Age	(mean ± SD)	12248	68.4 ± 18.6	6661	68.6 ± 18	3426	65.8 ± 20.2	2440	78.5 ± 13.1	5237	68.2 ± 17.3	12248	68.4 ± 18.6	6661	68.6 ± 18	3426	65.8 ± 20.2	2440	78.5 ± 13.1	5237	68.2 ± 17.3	10087	67.7 ± 18.8	6661	68.6 ± 18	3426	65.8 ± 20.2	1482	78.8 ± 13.2	4347	68 ± 17.3	2161	72 ± 17.3	958	78.1 ± 12.8	890	69.4 ± 17.1	3178	62.5 ± 18.4	2633	62.1 ± 17.9	545	64 ± 20.9	202	75.4 ± 13.6	937	65.3 ± 17.1	6909	70.1 ± 18.5
Age category	18-34	845	6.9%	363	5.4%	371	10.8%	20	0.8%	329	6.3%	845	6.9%	363	5.4%	371	10.8%	20	0.8%	329	6.3%	734	7.3%	363	5.4%	371	10.8%	11	0.7%	270	6.2%	111	5.1%	9	0.9%	59	6.6%	275	8.7%	207	7.9%	68	12.5%	1	0.5%	55	5.9%	459	6.6%
Age category	35-49	1312	10.7%	763	11.5%	415	12.1%	65	2.7%	474	9.1%	1312	10.7%	763	11.5%	415	12.1%	65	2.7%	474	9.1%	1178	11.7%	763	11.5%	415	12.1%	42	2.8%	421	9.7%	134	6.2%	23	2.4%	53	6.0%	562	17.7%	483	18.3%	79	14.5%	7	3.5%	134	14.3%	616	8.9%
Age category	50-64	2345	19.1%	1397	21.0%	590	17.2%	254	10.4%	1026	19.6%	2345	19.1%	1397	21.0%	590	17.2%	254	10.4%	1026	19.6%	1987	19.7%	1397	21.0%	590	17.2%	153	10.3%	859	19.8%	358	16.6%	101	10.5%	167	18.8%	835	26.3%	742	28.2%	93	17.1%	36	17.8%	216	23.1%	1152	16.7%
Age category	65-74	2376	19.4%	1253	18.8%	666	19.4%	448	18.4%	1237	23.6%	2376	19.4%	1253	18.8%	666	19.4%	448	18.4%	1237	23.6%	1919	19.0%	1253	18.8%	666	19.4%	260	17.5%	1009	23.2%	457	21.1%	188	19.6%	228	25.6%	571	18.0%	476	18.1%	95	17.4%	46	22.8%	217	23.2%	1348	19.5%
Age category	75-84	2933	23.9%	1569	23.6%	800	23.4%	784	32.1%	1385	26.4%	2933	23.9%	1569	23.6%	800	23.4%	784	32.1%	1385	26.4%	2369	23.5%	1569	23.6%	800	23.4%	474	32.0%	1152	26.5%	564	26.1%	310	32.4%	233	26.2%	571	18.0%	448	17.0%	123	22.6%	61	30.2%	211	22.5%	1798	26.0%
Age category	85+	2437	19.9%	1316	19.8%	584	17.0%	869	35.6%	786	15.0%	2437	19.9%	1316	19.8%	584	17.0%	869	35.6%	786	15.0%	1900	18.8%	1316	19.8%	584	17.0%	542	36.6%	636	14.6%	537	24.8%	327	34.1%	150	16.9%	364	11.5%	277	10.5%	87	16.0%	51	25.2%	104	11.1%	1536	22.2%
Age eligible for PneumoVax	18-64	4502	36.8%	2523	37.9%	1376	40.2%	339	13.9%	1829	34.9%	4502	36.8%	2523	37.9%	1376	40.2%	339	13.9%	1829	34.9%	3899	38.7%	2523	37.9%	1376	40.2%	206	13.9%	1550	35.7%	603	27.9%	133	13.9%	279	31.3%	1672	52.6%	1432	54.4%	240	44.0%	44	21.8%	405	43.2%	2227	32.2%
Age eligible for PneumoVax	65+	7746	63.2%	4138	62.1%	2050	59.8%	2101	86.1%	3408	65.1%	7746	63.2%	4138	62.1%	2050	59.8%	2101	86.1%	3408	65.1%	6188	61.3%	4138	62.1%	2050	59.8%	1276	86.1%	2797	64.3%	1558	72.1%	825	86.1%	611	68.7%	1506	47.4%	1201	45.6%	305	56.0%	158	78.2%	532	56.8%	4682	67.8%
Gender	Male	6206	50.7%	3625	54.4%	1570	45.8%	1236	50.7%	2460	47.0%	6206	50.7%	3625	54.4%	1570	45.8%	1236	50.7%	2460	47.0%	5195	51.5%	3625	54.4%	1570	45.8%	761	51.3%	2072	47.7%	1011	46.8%	475	49.6%	388	43.6%	1748	55.0%	1498	56.9%	250	45.9%	104	51.5%	463	49.4%	3447	49.9%
Gender	Female	6042	49.3%	3036	45.6%	1856	54.2%	1204	49.3%	2777	53.0%	6042	49.3%	3036	45.6%	1856	54.2%	1204	49.3%	2777	53.0%	4892	48.5%	3036	45.6%	1856	54.2%	721	48.7%	2275	52.3%	1150	53.2%	483	50.4%	502	56.4%	1430	45.0%	1135	43.1%	295	54.1%	98	48.5%	474	50.6%	3462	50.1%
Ethnicity	White British	9379	76.6%	4987	74.9%	2733	79.8%	1978	81.1%	4289	81.9%	9379	76.6%	4987	74.9%	2733	79.8%	1978	81.1%	4289	81.9%	7720	76.5%	4987	74.9%	2733	79.8%	1216	82.1%	3580	82.4%	1659	76.8%	762	79.5%	709	79.7%	2101	66.1%	1711	65.0%	390	71.6%	150	74.3%	704	75.1%	5619	81.3%
Ethnicity	White other	341	2.8%	210	3.2%	80	2.3%	59	2.4%	110	2.1%	341	2.8%	210	3.2%	80	2.3%	59	2.4%	110	2.1%	290	2.9%	210	3.2%	80	2.3%	41	2.8%	83	1.9%	51	2.4%	18	1.9%	27	3.0%	156	4.9%	136	5.2%	20	3.7%	11	5.4%	29	3.1%	134	1.9%
Ethnicity	Mixed origin	99	0.8%	54	0.8%	30	0.9%	19	0.8%	37	0.7%	99	0.8%	54	0.8%	30	0.9%	19	0.8%	37	0.7%	84	0.8%	54	0.8%	30	0.9%	11	0.7%	31	0.7%	15	0.7%	8	0.8%	6	0.7%	31	1.0%	27	1.0%	4	0.7%	—	—	8	0.9%	53	0.8%
Ethnicity	Black	237	1.9%	153	2.3%	56	1.6%	35	1.4%	77	1.5%	237	1.9%	153	2.3%	56	1.6%	35	1.4%	77	1.5%	209	2.1%	153	2.3%	56	1.6%	21	1.4%	68	1.6%	28	1.3%	14	1.5%	9	1.0%	113	3.6%	99	3.8%	14	2.6%	5	2.5%	27	2.9%	96	1.4%
Ethnicity	Asian	339	2.8%	234	3.5%	76	2.2%	30	1.2%	105	2.0%	339	2.8%	234	3.5%	76	2.2%	30	1.2%	105	2.0%	310	3.1%	234	3.5%	76	2.2%	19	1.3%	94	2.2%	29	1.3%	11	1.1%	11	1.2%	198	6.2%	175	6.6%	23	4.2%	3	1.5%	46	4.9%	112	1.6%
Ethnicity	Other race	108	0.9%	66	1.0%	23	0.7%	13	0.5%	34	0.6%	108	0.9%	66	1.0%	23	0.7%	13	0.5%	34	0.6%	89	0.9%	66	1.0%	23	0.7%	6	0.4%	31	0.7%	19	0.9%	7	0.7%	3	0.3%	55	1.7%	49	1.9%	6	1.1%	2	1.0%	14	1.5%	34	0.5%
Ethnicity	Unknown	1735	14.2%	949	14.2%	426	12.4%	304	12.5%	581	11.1%	1735	14.2%	949	14.2%	426	12.4%	304	12.5%	581	11.1%	1375	13.6%	949	14.2%	426	12.4%	166	11.2%	456	10.5%	360	16.7%	138	14.4%	125	14.0%	521	16.4%	433	16.4%	88	16.1%	31	15.3%	109	11.6%	854	12.4%
Ethnicity	<missing>	10	0.1%	8	0.1%	2	0.1%	2	0.1%	4	0.1%	10	0.1%	8	0.1%	2	0.1%	2	0.1%	4	0.1%	10	0.1%	8	0.1%	2	0.1%	2	0.1%	4	0.1%	—	—	—	—	—	—	3	0.1%	3	0.1%	—	—	—	—	—	—	7	0.1%
Care home resident	no	9970	81.4%	5415	81.3%	2674	78.1%	2029	83.2%	4329	82.7%	9970	81.4%	5415	81.3%	2674	78.1%	2029	83.2%	4329	82.7%	8089	80.2%	5415	81.3%	2674	78.1%	1178	79.5%	3590	82.6%	1881	87.0%	851	88.8%	739	83.0%	2570	80.9%	2172	82.5%	398	73.0%	162	80.2%	779	83.1%	5519	79.9%
Care home resident	yes	1032	8.4%	635	9.5%	285	8.3%	239	9.8%	377	7.2%	1032	8.4%	635	9.5%	285	8.3%	239	9.8%	377	7.2%	920	9.1%	635	9.5%	285	8.3%	182	12.3%	332	7.6%	112	5.2%	57	5.9%	45	5.1%	208	6.5%	163	6.2%	45	8.3%	19	9.4%	61	6.5%	712	10.3%
Care home resident	<missing>	1246	10.2%	611	9.2%	467	13.6%	172	7.0%	531	10.1%	1246	10.2%	611	9.2%	467	13.6%	172	7.0%	531	10.1%	1078	10.7%	611	9.2%	467	13.6%	122	8.2%	425	9.8%	168	7.8%	50	5.2%	106	11.9%	400	12.6%	298	11.3%	102	18.7%	21	10.4%	97	10.4%	678	9.8%
Smoker	Unknown	1311	10.7%	737	11.1%	355	10.4%	268	11.0%	417	8.0%	1311	10.7%	737	11.1%	355	10.4%	268	11.0%	417	8.0%	1092	10.8%	737	11.1%	355	10.4%	159	10.7%	351	8.1%	219	10.1%	109	11.4%	66	7.4%	356	11.2%	295	11.2%	61	11.2%	26	12.9%	75	8.0%	736	10.7%
Smoker	Non-smoker	4470	36.5%	2546	38.2%	1234	36.0%	786	32.2%	1194	22.8%	4470	36.5%	2546	38.2%	1234	36.0%	786	32.2%	1194	22.8%	3780	37.5%	2546	38.2%	1234	36.0%	490	33.1%	998	23.0%	690	31.9%	296	30.9%	196	22.0%	1472	46.3%	1227	46.6%	245	45.0%	69	34.2%	286	30.5%	2308	33.4%
Smoker	Current	1217	9.9%	569	8.5%	452	13.2%	170	7.0%	821	15.7%	1217	9.9%	569	8.5%	452	13.2%	170	7.0%	821	15.7%	1021	10.1%	569	8.5%	452	13.2%	119	8.0%	687	15.8%	196	9.1%	51	5.3%	134	15.1%	151	4.8%	127	4.8%	24	4.4%	12	5.9%	66	7.0%	870	12.6%
Smoker	Ex-smoker	5247	42.8%	2807	42.1%	1385	40.4%	1215	49.8%	2804	53.5%	5247	42.8%	2807	42.1%	1385	40.4%	1215	49.8%	2804	53.5%	4192	41.6%	2807	42.1%	1385	40.4%	713	48.1%	2310	53.1%	1055	48.8%	502	52.4%	494	55.5%	1199	37.7%	984	37.4%	215	39.4%	95	47.0%	510	54.4%	2993	43.3%
Smoker	<missing>	3	0.0%	2	0.0%	—	—	1	0.0%	1	0.0%	3	0.0%	2	0.0%	—	—	1	0.0%	1	0.0%	2	0.0%	2	0.0%	—	—	1	0.1%	1	0.0%	1	0.0%	—	—	—	—	—	—	—	—	—	—	—	—	—	—	2	0.0%
PCR positives (by age)	18-34	275	2.2%	207	3.1%	68	2.0%	1	0.0%	55	1.1%	275	2.2%	207	3.1%	68	2.0%	1	0.0%	55	1.1%	275	2.7%	207	3.1%	68	2.0%	1	0.1%	55	1.3%	—	—	—	—	—	—	275	8.7%	207	7.9%	68	12.5%	1	0.5%	55	5.9%	—	—
PCR positives (by age)	35-49	562	4.6%	483	7.3%	79	2.3%	7	0.3%	134	2.6%	562	4.6%	483	7.3%	79	2.3%	7	0.3%	134	2.6%	562	5.6%	483	7.3%	79	2.3%	7	0.5%	134	3.1%	—	—	—	—	—	—	562	17.7%	483	18.3%	79	14.5%	7	3.5%	134	14.3%	—	—
PCR positives (by age)	50-64	835	6.8%	742	11.1%	93	2.7%	36	1.5%	216	4.1%	835	6.8%	742	11.1%	93	2.7%	36	1.5%	216	4.1%	835	8.3%	742	11.1%	93	2.7%	36	2.4%	216	5.0%	—	—	—	—	—	—	835	26.3%	742	28.2%	93	17.1%	36	17.8%	216	23.1%	—	—
PCR positives (by age)	65-74	571	4.7%	476	7.1%	95	2.8%	46	1.9%	217	4.1%	571	4.7%	476	7.1%	95	2.8%	46	1.9%	217	4.1%	571	5.7%	476	7.1%	95	2.8%	46	3.1%	217	5.0%	—	—	—	—	—	—	571	18.0%	476	18.1%	95	17.4%	46	22.8%	217	23.2%	—	—
PCR positives (by age)	75-84	571	4.7%	448	6.7%	123	3.6%	61	2.5%	211	4.0%	571	4.7%	448	6.7%	123	3.6%	61	2.5%	211	4.0%	571	5.7%	448	6.7%	123	3.6%	61	4.1%	211	4.9%	—	—	—	—	—	—	571	18.0%	448	17.0%	123	22.6%	61	30.2%	211	22.5%	—	—
PCR positives (by age)	85+	364	3.0%	277	4.2%	87	2.5%	51	2.1%	104	2.0%	364	3.0%	277	4.2%	87	2.5%	51	2.1%	104	2.0%	364	3.6%	277	4.2%	87	2.5%	51	3.4%	104	2.4%	—	—	—	—	—	—	364	11.5%	277	10.5%	87	16.0%	51	25.2%	104	11.1%	—	—
PCR positives (by age)	<missing>	9070	74.1%	4028	60.5%	2881	84.1%	2238	91.7%	4300	82.1%	9070	74.1%	4028	60.5%	2881	84.1%	2238	91.7%	4300	82.1%	6909	68.5%	4028	60.5%	2881	84.1%	1280	86.4%	3410	78.4%	2161	100.0%	958	100.0%	890	100.0%	—	—	—	—	—	—	—	—	—	—	6909	100.0%
Pneumovax	Unknown	1060	8.7%	646	9.7%	269	7.9%	201	8.2%	377	7.2%	1060	8.7%	646	9.7%	269	7.9%	201	8.2%	377	7.2%	915	9.1%	646	9.7%	269	7.9%	138	9.3%	321	7.4%	145	6.7%	63	6.6%	56	6.3%	339	10.7%	282	10.7%	57	10.5%	31	15.3%	81	8.6%	576	8.3%
Pneumovax	Not received	4765	38.9%	2720	40.8%	1423	41.5%	607	24.9%	1742	33.3%	4765	38.9%	2720	40.8%	1423	41.5%	607	24.9%	1742	33.3%	4143	41.1%	2720	40.8%	1423	41.5%	402	27.1%	1515	34.9%	622	28.8%	205	21.4%	227	25.5%	1574	49.5%	1349	51.2%	225	41.3%	48	23.8%	339	36.2%	2569	37.2%
Pneumovax	Received	6420	52.4%	3293	49.4%	1734	50.6%	1630	66.8%	3118	59.5%	6420	52.4%	3293	49.4%	1734	50.6%	1630	66.8%	3118	59.5%	5027	49.8%	3293	49.4%	1734	50.6%	941	63.5%	2511	57.8%	1393	64.5%	689	71.9%	607	68.2%	1264	39.8%	1001	38.0%	263	48.3%	123	60.9%	517	55.2%	3763	54.5%
Pneumovax	<missing>	3	0.0%	2	0.0%	—	—	2	0.1%	—	—	3	0.0%	2	0.0%	—	—	2	0.1%	—	—	2	0.0%	2	0.0%	—	—	1	0.1%	—	—	1	0.0%	1	0.1%	—	—	1	0.0%	1	0.0%	—	—	—	—	—	—	1	0.0%
Influenza vaccination	Unknown	1002	8.2%	614	9.2%	254	7.4%	188	7.7%	352	6.7%	1002	8.2%	614	9.2%	254	7.4%	188	7.7%	352	6.7%	868	8.6%	614	9.2%	254	7.4%	130	8.8%	303	7.0%	134	6.2%	58	6.1%	49	5.5%	322	10.1%	268	10.2%	54	9.9%	30	14.9%	77	8.2%	546	7.9%
Influenza vaccination	Not received	4264	34.8%	2410	36.2%	1316	38.4%	600	24.6%	1660	31.7%	4264	34.8%	2410	36.2%	1316	38.4%	600	24.6%	1660	31.7%	3726	36.9%	2410	36.2%	1316	38.4%	419	28.3%	1438	33.1%	538	24.9%	181	18.9%	222	24.9%	1346	42.4%	1141	43.3%	205	37.6%	51	25.2%	291	31.1%	2380	34.4%
Influenza vaccination	Received	6980	57.0%	3636	54.6%	1856	54.2%	1650	67.6%	3225	61.6%	6980	57.0%	3636	54.6%	1856	54.2%	1650	67.6%	3225	61.6%	5492	54.4%	3636	54.6%	1856	54.2%	932	62.9%	2606	59.9%	1488	68.9%	718	74.9%	619	69.6%	1510	47.5%	1224	46.5%	286	52.5%	121	59.9%	569	60.7%	3982	57.6%
Influenza vaccination	<missing>	2	0.0%	1	0.0%	—	—	2	0.1%	—	—	2	0.0%	1	0.0%	—	—	2	0.1%	—	—	1	0.0%	1	0.0%	—	—	1	0.1%	—	—	1	0.0%	1	0.1%	—	—	—	—	—	—	—	—	—	—	—	—	1	0.0%
Covid vaccination	Unknown	586	4.8%	331	5.0%	164	4.8%	110	4.5%	192	3.7%	586	4.8%	331	5.0%	164	4.8%	110	4.5%	192	3.7%	495	4.9%	331	5.0%	164	4.8%	68	4.6%	153	3.5%	91	4.2%	42	4.4%	39	4.4%	195	6.1%	159	6.0%	36	6.6%	17	8.4%	41	4.4%	300	4.3%
Covid vaccination	Not received	6265	51.2%	3745	56.2%	1627	47.5%	1112	45.6%	2517	48.1%	6265	51.2%	3745	56.2%	1627	47.5%	1112	45.6%	2517	48.1%	5372	53.3%	3745	56.2%	1627	47.5%	724	48.9%	2183	50.2%	893	41.3%	388	40.5%	334	37.5%	2095	65.9%	1817	69.0%	278	51.0%	130	64.4%	585	62.4%	3277	47.4%
Covid vaccination	Received	5396	44.1%	2584	38.8%	1635	47.7%	1217	49.9%	2528	48.3%	5396	44.1%	2584	38.8%	1635	47.7%	1217	49.9%	2528	48.3%	4219	41.8%	2584	38.8%	1635	47.7%	689	46.5%	2011	46.3%	1177	54.5%	528	55.1%	517	58.1%	888	27.9%	657	25.0%	231	42.4%	55	27.2%	311	33.2%	3331	48.2%
Covid vaccination	<missing>	1	0.0%	1	0.0%	—	—	1	0.0%	—	—	1	0.0%	1	0.0%	—	—	1	0.0%	—	—	1	0.0%	1	0.0%	—	—	1	0.1%	—	—	—	—	—	—	—	—	—	—	—	—	—	—	—	—	—	—	1	0.0%
Frailty score	0-4	8296	67.7%	4485	67.3%	2404	70.2%	1439	59.0%	3602	68.8%	8296	67.7%	4485	67.3%	2404	70.2%	1439	59.0%	3602	68.8%	6889	68.3%	4485	67.3%	2404	70.2%	883	59.6%	3001	69.0%	1407	65.1%	556	58.0%	601	67.5%	2380	74.9%	2017	76.6%	363	66.6%	121	59.9%	686	73.2%	4509	65.3%
Frailty score	5-9	3946	32.2%	2172	32.6%	1020	29.8%	1001	41.0%	1633	31.2%	3946	32.2%	2172	32.6%	1020	29.8%	1001	41.0%	1633	31.2%	3192	31.6%	2172	32.6%	1020	29.8%	599	40.4%	1344	30.9%	754	34.9%	402	42.0%	289	32.5%	794	25.0%	612	23.2%	182	33.4%	81	40.1%	249	26.6%	2398	34.7%
Frailty score	<missing>	6	0.0%	4	0.1%	2	0.1%	—	—	2	0.0%	6	0.0%	4	0.1%	2	0.1%	—	—	2	0.0%	6	0.1%	4	0.1%	2	0.1%	—	—	2	0.0%	—	—	—	—	—	—	4	0.1%	4	0.2%	—	—	—	—	2	0.2%	2	0.0%
CCI	(mean ± SD)	12237	3.97 ± 2.59	6654	3.92 ± 2.6	3422	3.71 ± 2.6	2438	5.31 ± 2.16	5235	4.28 ± 2.57	12237	3.97 ± 2.59	6654	3.92 ± 2.6	3422	3.71 ± 2.6	2438	5.31 ± 2.16	5235	4.28 ± 2.57	10076	3.85 ± 2.6	6654	3.92 ± 2.6	3422	3.71 ± 2.6	1480	5.29 ± 2.15	4345	4.23 ± 2.57	2161	4.53 ± 2.5	958	5.34 ± 2.18	890	4.53 ± 2.58	3171	3.04 ± 2.5	2628	3 ± 2.5	543	3.27 ± 2.5	202	4.96 ± 2.19	936	3.73 ± 2.63	6905	4.22 ± 2.56
Pneumonia severity index class	Class I	1404	11.5%	643	9.7%	578	16.9%	58	2.4%	556	10.6%	1404	11.5%	643	9.7%	578	16.9%	58	2.4%	556	10.6%	1221	12.1%	643	9.7%	578	16.9%	35	2.4%	466	10.7%	183	8.5%	23	2.4%	90	10.1%	487	15.3%	381	14.5%	106	19.4%	6	3.0%	115	12.3%	734	10.6%
Pneumonia severity index class	Class II	2440	19.9%	1344	20.2%	741	21.6%	159	6.5%	1042	19.9%	2440	19.9%	1344	20.2%	741	21.6%	159	6.5%	1042	19.9%	2085	20.7%	1344	20.2%	741	21.6%	82	5.5%	885	20.4%	355	16.4%	77	8.0%	157	17.6%	927	29.2%	797	30.3%	130	23.9%	14	6.9%	236	25.2%	1158	16.8%
Pneumonia severity index class	Class III	2360	19.3%	1279	19.2%	633	18.5%	440	18.0%	1073	20.5%	2360	19.3%	1279	19.2%	633	18.5%	440	18.0%	1073	20.5%	1912	19.0%	1279	19.2%	633	18.5%	231	15.6%	856	19.7%	448	20.7%	209	21.8%	217	24.4%	648	20.4%	544	20.7%	104	19.1%	46	22.8%	204	21.8%	1264	18.3%
Pneumonia severity index class	Class IV	4141	33.8%	2275	34.2%	1084	31.6%	1064	43.6%	1837	35.1%	4141	33.8%	2275	34.2%	1084	31.6%	1064	43.6%	1837	35.1%	3359	33.3%	2275	34.2%	1084	31.6%	678	45.7%	1539	35.4%	782	36.2%	386	40.3%	298	33.5%	809	25.5%	660	25.1%	149	27.3%	78	38.6%	274	29.2%	2550	36.9%
Pneumonia severity index class	Class V	1903	15.5%	1120	16.8%	390	11.4%	719	29.5%	729	13.9%	1903	15.5%	1120	16.8%	390	11.4%	719	29.5%	729	13.9%	1510	15.0%	1120	16.8%	390	11.4%	456	30.8%	601	13.8%	393	18.2%	263	27.5%	128	14.4%	307	9.7%	251	9.5%	56	10.3%	58	28.7%	108	11.5%	1203	17.4%
CURB65 score	0-Very Low	3429	28.0%	1861	27.9%	1112	32.5%	250	10.2%	1368	26.1%	3429	28.0%	1861	27.9%	1112	32.5%	250	10.2%	1368	26.1%	2973	29.5%	1861	27.9%	1112	32.5%	148	10.0%	1159	26.7%	456	21.1%	102	10.6%	209	23.5%	1277	40.2%	1077	40.9%	200	36.7%	29	14.4%	311	33.2%	1696	24.5%
CURB65 score	1-Low	5534	45.2%	2928	44.0%	1510	44.1%	1337	54.8%	2512	48.0%	5534	45.2%	2928	44.0%	1510	44.1%	1337	54.8%	2512	48.0%	4438	44.0%	2928	44.0%	1510	44.1%	784	52.9%	2049	47.1%	1096	50.7%	553	57.7%	463	52.0%	1260	39.6%	1043	39.6%	217	39.8%	99	49.0%	400	42.7%	3178	46.0%
CURB65 score	2-Moderate	2677	21.9%	1504	22.6%	671	19.6%	710	29.1%	1128	21.5%	2677	21.9%	1504	22.6%	671	19.6%	710	29.1%	1128	21.5%	2175	21.6%	1504	22.6%	671	19.6%	450	30.4%	943	21.7%	502	23.2%	260	27.1%	185	20.8%	531	16.7%	423	16.1%	108	19.8%	61	30.2%	187	20.0%	1644	23.8%
CURB65 score	3-Severe	539	4.4%	322	4.8%	120	3.5%	126	5.2%	204	3.9%	539	4.4%	322	4.8%	120	3.5%	126	5.2%	204	3.9%	442	4.4%	322	4.8%	120	3.5%	86	5.8%	174	4.0%	97	4.5%	40	4.2%	30	3.4%	92	2.9%	75	2.8%	17	3.1%	10	5.0%	35	3.7%	350	5.1%
CURB65 score	4-Severe	58	0.5%	39	0.6%	9	0.3%	15	0.6%	23	0.4%	58	0.5%	39	0.6%	9	0.3%	15	0.6%	23	0.4%	48	0.5%	39	0.6%	9	0.3%	12	0.8%	20	0.5%	10	0.5%	3	0.3%	3	0.3%	11	0.3%	10	0.4%	1	0.2%	3	1.5%	3	0.3%	37	0.5%
CURB65 score	<missing>	11	0.1%	7	0.1%	4	0.1%	2	0.1%	2	0.0%	11	0.1%	7	0.1%	4	0.1%	2	0.1%	2	0.0%	11	0.1%	7	0.1%	4	0.1%	2	0.1%	2	0.0%	—	—	—	—	—	—	7	0.2%	5	0.2%	2	0.4%	—	—	1	0.1%	4	0.1%
COPD	no	9121	74.5%	5167	77.6%	2380	69.5%	1830	75.0%	2173	41.5%	9121	74.5%	5167	77.6%	2380	69.5%	1830	75.0%	2173	41.5%	7547	74.8%	5167	77.6%	2380	69.5%	1098	74.1%	1839	42.3%	1574	72.8%	732	76.4%	334	37.5%	2765	87.0%	2314	87.9%	451	82.8%	153	75.7%	530	56.6%	4782	69.2%
COPD	yes	3127	25.5%	1494	22.4%	1046	30.5%	610	25.0%	3064	58.5%	3127	25.5%	1494	22.4%	1046	30.5%	610	25.0%	3064	58.5%	2540	25.2%	1494	22.4%	1046	30.5%	384	25.9%	2508	57.7%	587	27.2%	226	23.6%	556	62.5%	413	13.0%	319	12.1%	94	17.2%	49	24.3%	407	43.4%	2127	30.8%
Asthma	no	10283	84.0%	5703	85.6%	2764	80.7%	2208	90.5%	3332	63.6%	10283	84.0%	5703	85.6%	2764	80.7%	2208	90.5%	3332	63.6%	8467	83.9%	5703	85.6%	2764	80.7%	1343	90.6%	2754	63.4%	1816	84.0%	865	90.3%	578	64.9%	2677	84.2%	2209	83.9%	468	85.9%	185	91.6%	442	47.2%	5790	83.8%
Asthma	yes	1965	16.0%	958	14.4%	662	19.3%	232	9.5%	1905	36.4%	1965	16.0%	958	14.4%	662	19.3%	232	9.5%	1905	36.4%	1620	16.1%	958	14.4%	662	19.3%	139	9.4%	1593	36.6%	345	16.0%	93	9.7%	312	35.1%	501	15.8%	424	16.1%	77	14.1%	17	8.4%	495	52.8%	1119	16.2%
Bronchiectasis	no	11802	96.4%	6421	96.4%	3274	95.6%	2375	97.3%	4810	91.8%	11802	96.4%	6421	96.4%	3274	95.6%	2375	97.3%	4810	91.8%	9695	96.1%	6421	96.4%	3274	95.6%	1437	97.0%	3970	91.3%	2107	97.5%	938	97.9%	840	94.4%	3126	98.4%	2592	98.4%	534	98.0%	197	97.5%	889	94.9%	6569	95.1%
Bronchiectasis	yes	446	3.6%	240	3.6%	152	4.4%	65	2.7%	427	8.2%	446	3.6%	240	3.6%	152	4.4%	65	2.7%	427	8.2%	392	3.9%	240	3.6%	152	4.4%	45	3.0%	377	8.7%	54	2.5%	20	2.1%	50	5.6%	52	1.6%	41	1.6%	11	2.0%	5	2.5%	48	5.1%	340	4.9%
Interstitial lung dx	no	11956	97.6%	6508	97.7%	3336	97.4%	2379	97.5%	4959	94.7%	11956	97.6%	6508	97.7%	3336	97.4%	2379	97.5%	4959	94.7%	9844	97.6%	6508	97.7%	3336	97.4%	1444	97.4%	4114	94.6%	2112	97.7%	935	97.6%	845	94.9%	3134	98.6%	2599	98.7%	535	98.2%	198	98.0%	896	95.6%	6710	97.1%
Interstitial lung dx	yes	292	2.4%	153	2.3%	90	2.6%	61	2.5%	278	5.3%	292	2.4%	153	2.3%	90	2.6%	61	2.5%	278	5.3%	243	2.4%	153	2.3%	90	2.6%	38	2.6%	233	5.4%	49	2.3%	23	2.4%	45	5.1%	44	1.4%	34	1.3%	10	1.8%	4	2.0%	41	4.4%	199	2.9%
Cystic fibrosis	no	12208	99.7%	6646	99.8%	3404	99.4%	2437	99.9%	5197	99.2%	12208	99.7%	6646	99.8%	3404	99.4%	2437	99.9%	5197	99.2%	10050	99.6%	6646	99.8%	3404	99.4%	1479	99.8%	4310	99.1%	2158	99.9%	958	100.0%	887	99.7%	3175	99.9%	2631	99.9%	544	99.8%	202	100.0%	934	99.7%	6875	99.5%
Cystic fibrosis	yes	40	0.3%	15	0.2%	22	0.6%	3	0.1%	40	0.8%	40	0.3%	15	0.2%	22	0.6%	3	0.1%	40	0.8%	37	0.4%	15	0.2%	22	0.6%	3	0.2%	37	0.9%	3	0.1%	—	—	3	0.3%	3	0.1%	2	0.1%	1	0.2%	—	—	3	0.3%	34	0.5%
CCF	no	10533	86.0%	5850	87.8%	3014	88.0%	1538	63.0%	4487	85.7%	10533	86.0%	5850	87.8%	3014	88.0%	1538	63.0%	4487	85.7%	8864	87.9%	5850	87.8%	3014	88.0%	971	65.5%	3785	87.1%	1669	77.2%	567	59.2%	702	78.9%	2950	92.8%	2444	92.8%	506	92.8%	148	73.3%	833	88.9%	5914	85.6%
CCF	yes	1715	14.0%	811	12.2%	412	12.0%	902	37.0%	750	14.3%	1715	14.0%	811	12.2%	412	12.0%	902	37.0%	750	14.3%	1223	12.1%	811	12.2%	412	12.0%	511	34.5%	562	12.9%	492	22.8%	391	40.8%	188	21.1%	228	7.2%	189	7.2%	39	7.2%	54	26.7%	104	11.1%	995	14.4%
IHD	no	10570	86.3%	5809	87.2%	2981	87.0%	1853	75.9%	4479	85.5%	10570	86.3%	5809	87.2%	2981	87.0%	1853	75.9%	4479	85.5%	8790	87.1%	5809	87.2%	2981	87.0%	1132	76.4%	3735	85.9%	1780	82.4%	721	75.3%	744	83.6%	2842	89.4%	2358	89.6%	484	88.8%	154	76.2%	813	86.8%	5948	86.1%
IHD	yes	1678	13.7%	852	12.8%	445	13.0%	587	24.1%	758	14.5%	1678	13.7%	852	12.8%	445	13.0%	587	24.1%	758	14.5%	1297	12.9%	852	12.8%	445	13.0%	350	23.6%	612	14.1%	381	17.6%	237	24.7%	146	16.4%	336	10.6%	275	10.4%	61	11.2%	48	23.8%	124	13.2%	961	13.9%
Hypertension	no	10484	85.6%	5693	85.5%	2962	86.5%	1868	76.6%	4460	85.2%	10484	85.6%	5693	85.5%	2962	86.5%	1868	76.6%	4460	85.2%	8655	85.8%	5693	85.5%	2962	86.5%	1116	75.3%	3691	84.9%	1829	84.6%	752	78.5%	769	86.4%	2811	88.5%	2324	88.3%	487	89.4%	152	75.2%	804	85.8%	5844	84.6%
Hypertension	yes	1764	14.4%	968	14.5%	464	13.5%	572	23.4%	777	14.8%	1764	14.4%	968	14.5%	464	13.5%	572	23.4%	777	14.8%	1432	14.2%	968	14.5%	464	13.5%	366	24.7%	656	15.1%	332	15.4%	206	21.5%	121	13.6%	367	11.5%	309	11.7%	58	10.6%	50	24.8%	133	14.2%	1065	15.4%
AF	no	10342	84.4%	5735	86.1%	2935	85.7%	1613	66.1%	4452	85.0%	10342	84.4%	5735	86.1%	2935	85.7%	1613	66.1%	4452	85.0%	8670	86.0%	5735	86.1%	2935	85.7%	1011	68.2%	3730	85.8%	1672	77.4%	602	62.8%	722	81.1%	2899	91.2%	2412	91.6%	487	89.4%	152	75.2%	823	87.8%	5771	83.5%
AF	yes	1906	15.6%	926	13.9%	491	14.3%	827	33.9%	785	15.0%	1906	15.6%	926	13.9%	491	14.3%	827	33.9%	785	15.0%	1417	14.0%	926	13.9%	491	14.3%	471	31.8%	617	14.2%	489	22.6%	356	37.2%	168	18.9%	279	8.8%	221	8.4%	58	10.6%	50	24.8%	114	12.2%	1138	16.5%
Other heart dx	no	9845	80.4%	5468	82.1%	2801	81.8%	1437	58.9%	4226	80.7%	9845	80.4%	5468	82.1%	2801	81.8%	1437	58.9%	4226	80.7%	8269	82.0%	5468	82.1%	2801	81.8%	899	60.7%	3536	81.3%	1576	72.9%	538	56.2%	690	77.5%	2793	87.9%	2324	88.3%	469	86.1%	135	66.8%	784	83.7%	5476	79.3%
Other heart dx	yes	2403	19.6%	1193	17.9%	625	18.2%	1003	41.1%	1011	19.3%	2403	19.6%	1193	17.9%	625	18.2%	1003	41.1%	1011	19.3%	1818	18.0%	1193	17.9%	625	18.2%	583	39.3%	811	18.7%	585	27.1%	420	43.8%	200	22.5%	385	12.1%	309	11.7%	76	13.9%	67	33.2%	153	16.3%	1433	20.7%
Pneumococcal risk group	no	2670	21.8%	1524	22.9%	829	24.2%	122	5.0%	754	14.4%	2670	21.8%	1524	22.9%	829	24.2%	122	5.0%	754	14.4%	2353	23.3%	1524	22.9%	829	24.2%	79	5.3%	649	14.9%	317	14.7%	43	4.5%	105	11.8%	1155	36.3%	984	37.4%	171	31.4%	19	9.4%	225	24.0%	1198	17.3%
Pneumococcal risk group	yes	9576	78.2%	5135	77.1%	2597	75.8%	2318	95.0%	4482	85.6%	9576	78.2%	5135	77.1%	2597	75.8%	2318	95.0%	4482	85.6%	7732	76.7%	5135	77.1%	2597	75.8%	1403	94.7%	3697	85.0%	1844	85.3%	915	95.5%	785	88.2%	2022	63.6%	1648	62.6%	374	68.6%	183	90.6%	711	75.9%	5710	82.6%
Pneumococcal risk group	<missing>	2	0.0%	2	0.0%	—	—	—	—	1	0.0%	2	0.0%	2	0.0%	—	—	—	—	1	0.0%	2	0.0%	2	0.0%	—	—	—	—	1	0.0%	—	—	—	—	—	—	1	0.0%	1	0.0%	—	—	—	—	1	0.1%	1	0.0%
Other pneumococcal risks	no	11918	97.3%	6455	96.9%	3333	97.3%	2382	97.6%	5069	96.8%	11918	97.3%	6455	96.9%	3333	97.3%	2382	97.6%	5069	96.8%	9788	97.0%	6455	96.9%	3333	97.3%	1441	97.2%	4191	96.4%	2130	98.6%	941	98.2%	878	98.7%	3097	97.5%	2567	97.5%	530	97.2%	193	95.5%	906	96.7%	6691	96.8%
Other pneumococcal risks	yes	320	2.6%	199	3.0%	91	2.7%	55	2.3%	167	3.2%	320	2.6%	199	3.0%	91	2.7%	55	2.3%	167	3.2%	290	2.9%	199	3.0%	91	2.7%	39	2.6%	155	3.6%	30	1.4%	16	1.7%	12	1.3%	77	2.4%	64	2.4%	13	2.4%	9	4.5%	30	3.2%	213	3.1%
Other pneumococcal risks	<missing>	10	0.1%	7	0.1%	2	0.1%	3	0.1%	1	0.0%	10	0.1%	7	0.1%	2	0.1%	3	0.1%	1	0.0%	9	0.1%	7	0.1%	2	0.1%	2	0.1%	1	0.0%	1	0.0%	1	0.1%	—	—	4	0.1%	2	0.1%	2	0.4%	—	—	1	0.1%	5	0.1%
On immunosuppression	no	11159	91.1%	6132	92.1%	3079	89.9%	2247	92.1%	4499	85.9%	11159	91.1%	6132	92.1%	3079	89.9%	2247	92.1%	4499	85.9%	9211	91.3%	6132	92.1%	3079	89.9%	1356	91.5%	3763	86.6%	1948	90.1%	891	93.0%	736	82.7%	3000	94.4%	2489	94.5%	511	93.8%	187	92.6%	847	90.4%	6211	89.9%
On immunosuppression	yes	1088	8.9%	528	7.9%	347	10.1%	192	7.9%	738	14.1%	1088	8.9%	528	7.9%	347	10.1%	192	7.9%	738	14.1%	875	8.7%	528	7.9%	347	10.1%	125	8.4%	584	13.4%	213	9.9%	67	7.0%	154	17.3%	178	5.6%	144	5.5%	34	6.2%	15	7.4%	90	9.6%	697	10.1%
On immunosuppression	<missing>	1	0.0%	1	0.0%	—	—	1	0.0%	—	—	1	0.0%	1	0.0%	—	—	1	0.0%	—	—	1	0.0%	1	0.0%	—	—	1	0.1%	—	—	—	—	—	—	—	—	—	—	—	—	—	—	—	—	—	—	1	0.0%
Immunodeficiency	no	12131	99.0%	6599	99.1%	3395	99.1%	2414	98.9%	5178	98.9%	12131	99.0%	6599	99.1%	3395	99.1%	2414	98.9%	5178	98.9%	9994	99.1%	6599	99.1%	3395	99.1%	1470	99.2%	4299	98.9%	2137	98.9%	944	98.5%	879	98.8%	3163	99.5%	2620	99.5%	543	99.6%	202	100.0%	932	99.5%	6831	98.9%
Immunodeficiency	yes	116	0.9%	61	0.9%	31	0.9%	25	1.0%	59	1.1%	116	0.9%	61	0.9%	31	0.9%	25	1.0%	59	1.1%	92	0.9%	61	0.9%	31	0.9%	11	0.7%	48	1.1%	24	1.1%	14	1.5%	11	1.2%	15	0.5%	13	0.5%	2	0.4%	—	—	5	0.5%	77	1.1%
Immunodeficiency	<missing>	1	0.0%	1	0.0%	—	—	1	0.0%	—	—	1	0.0%	1	0.0%	—	—	1	0.0%	—	—	1	0.0%	1	0.0%	—	—	1	0.1%	—	—	—	—	—	—	—	—	—	—	—	—	—	—	—	—	—	—	1	0.0%
Transplant recipient	no	12104	98.8%	6572	98.7%	3393	99.0%	2414	98.9%	5187	99.0%	12104	98.8%	6572	98.7%	3393	99.0%	2414	98.9%	5187	99.0%	9965	98.8%	6572	98.7%	3393	99.0%	1467	99.0%	4300	98.9%	2139	99.0%	947	98.9%	887	99.7%	3131	98.5%	2594	98.5%	537	98.5%	199	98.5%	926	98.8%	6834	98.9%
Transplant recipient	yes	143	1.2%	88	1.3%	33	1.0%	25	1.0%	50	1.0%	143	1.2%	88	1.3%	33	1.0%	25	1.0%	50	1.0%	121	1.2%	88	1.3%	33	1.0%	14	0.9%	47	1.1%	22	1.0%	11	1.1%	3	0.3%	47	1.5%	39	1.5%	8	1.5%	3	1.5%	11	1.2%	74	1.1%
Transplant recipient	<missing>	1	0.0%	1	0.0%	—	—	1	0.0%	—	—	1	0.0%	1	0.0%	—	—	1	0.0%	—	—	1	0.0%	1	0.0%	—	—	1	0.1%	—	—	—	—	—	—	—	—	—	—	—	—	—	—	—	—	—	—	1	0.0%
Diabetes type	None	9569	78.1%	5212	78.2%	2737	79.9%	1757	72.0%	4115	78.6%	9569	78.1%	5212	78.2%	2737	79.9%	1757	72.0%	4115	78.6%	7949	78.8%	5212	78.2%	2737	79.9%	1085	73.2%	3415	78.6%	1620	75.0%	672	70.1%	700	78.7%	2456	77.3%	2015	76.5%	441	80.9%	144	71.3%	712	76.0%	5493	79.5%
Diabetes type	Type 1	150	1.2%	74	1.1%	52	1.5%	34	1.4%	65	1.2%	150	1.2%	74	1.1%	52	1.5%	34	1.4%	65	1.2%	126	1.2%	74	1.1%	52	1.5%	25	1.7%	58	1.3%	24	1.1%	9	0.9%	7	0.8%	40	1.3%	30	1.1%	10	1.8%	4	2.0%	12	1.3%	86	1.2%
Diabetes type	Type 2	2528	20.6%	1374	20.6%	637	18.6%	648	26.6%	1057	20.2%	2528	20.6%	1374	20.6%	637	18.6%	648	26.6%	1057	20.2%	2011	19.9%	1374	20.6%	637	18.6%	371	25.0%	874	20.1%	517	23.9%	277	28.9%	183	20.6%	682	21.5%	588	22.3%	94	17.2%	54	26.7%	213	22.7%	1329	19.2%
Diabetes type	<missing>	1	0.0%	1	0.0%	—	—	1	0.0%	—	—	1	0.0%	1	0.0%	—	—	1	0.0%	—	—	1	0.0%	1	0.0%	—	—	1	0.1%	—	—	—	—	—	—	—	—	—	—	—	—	—	—	—	—	—	—	1	0.0%
CKD	None	9385	76.6%	5148	77.3%	2726	79.6%	1459	59.8%	4090	78.1%	9385	76.6%	5148	77.3%	2726	79.6%	1459	59.8%	4090	78.1%	7874	78.1%	5148	77.3%	2726	79.6%	907	61.2%	3437	79.1%	1511	69.9%	552	57.6%	653	73.4%	2602	81.9%	2155	81.8%	447	82.0%	139	68.8%	748	79.8%	5272	76.3%
CKD	Mild (CKD 1-3)	2384	19.5%	1272	19.1%	585	17.1%	760	31.1%	973	18.6%	2384	19.5%	1272	19.1%	585	17.1%	760	31.1%	973	18.6%	1857	18.4%	1272	19.1%	585	17.1%	447	30.2%	769	17.7%	527	24.4%	313	32.7%	204	22.9%	491	15.4%	405	15.4%	86	15.8%	48	23.8%	161	17.2%	1366	19.8%
CKD	Moderate or Severe CKD (CKD 4+)	478	3.9%	240	3.6%	115	3.4%	220	9.0%	174	3.3%	478	3.9%	240	3.6%	115	3.4%	220	9.0%	174	3.3%	355	3.5%	240	3.6%	115	3.4%	127	8.6%	141	3.2%	123	5.7%	93	9.7%	33	3.7%	85	2.7%	73	2.8%	12	2.2%	15	7.4%	28	3.0%	270	3.9%
CKD	<missing>	1	0.0%	1	0.0%	—	—	1	0.0%	—	—	1	0.0%	1	0.0%	—	—	1	0.0%	—	—	1	0.0%	1	0.0%	—	—	1	0.1%	—	—	—	—	—	—	—	—	—	—	—	—	—	—	—	—	—	—	1	0.0%
Dementia	no	11408	93.1%	6170	92.6%	3205	93.5%	2239	91.8%	4973	95.0%	11408	93.1%	6170	92.6%	3205	93.5%	2239	91.8%	4973	95.0%	9375	92.9%	6170	92.6%	3205	93.5%	1340	90.4%	4122	94.8%	2033	94.1%	899	93.8%	851	95.6%	3031	95.4%	2517	95.6%	514	94.3%	185	91.6%	899	95.9%	6344	91.8%
Dementia	yes	840	6.9%	491	7.4%	221	6.5%	201	8.2%	264	5.0%	840	6.9%	491	7.4%	221	6.5%	201	8.2%	264	5.0%	712	7.1%	491	7.4%	221	6.5%	142	9.6%	225	5.2%	128	5.9%	59	6.2%	39	4.4%	147	4.6%	116	4.4%	31	5.7%	17	8.4%	38	4.1%	565	8.2%
Cognitive impairment	no	11620	94.9%	6315	94.8%	3247	94.8%	2292	93.9%	4999	95.5%	11620	94.9%	6315	94.8%	3247	94.8%	2292	93.9%	4999	95.5%	9562	94.8%	6315	94.8%	3247	94.8%	1378	93.0%	4149	95.4%	2058	95.2%	914	95.4%	850	95.5%	3071	96.6%	2553	97.0%	518	95.0%	190	94.1%	911	97.2%	6491	93.9%
Cognitive impairment	yes	628	5.1%	346	5.2%	179	5.2%	148	6.1%	238	4.5%	628	5.1%	346	5.2%	179	5.2%	148	6.1%	238	4.5%	525	5.2%	346	5.2%	179	5.2%	104	7.0%	198	4.6%	103	4.8%	44	4.6%	40	4.5%	107	3.4%	80	3.0%	27	5.0%	12	5.9%	26	2.8%	418	6.1%
CVA	no	11427	93.3%	6251	93.8%	3194	93.2%	2213	90.7%	4913	93.8%	11427	93.3%	6251	93.8%	3194	93.2%	2213	90.7%	4913	93.8%	9445	93.6%	6251	93.8%	3194	93.2%	1343	90.6%	4082	93.9%	1982	91.7%	870	90.8%	831	93.4%	3031	95.4%	2524	95.9%	507	93.0%	181	89.6%	899	95.9%	6414	92.8%
CVA	yes	821	6.7%	410	6.2%	232	6.8%	227	9.3%	324	6.2%	821	6.7%	410	6.2%	232	6.8%	227	9.3%	324	6.2%	642	6.4%	410	6.2%	232	6.8%	139	9.4%	265	6.1%	179	8.3%	88	9.2%	59	6.6%	147	4.6%	109	4.1%	38	7.0%	21	10.4%	38	4.1%	495	7.2%
TIA	no	11759	96.0%	6410	96.2%	3291	96.1%	2291	93.9%	5014	95.7%	11759	96.0%	6410	96.2%	3291	96.1%	2291	93.9%	5014	95.7%	9701	96.2%	6410	96.2%	3291	96.1%	1391	93.9%	4165	95.8%	2058	95.2%	900	93.9%	849	95.4%	3098	97.5%	2573	97.7%	525	96.3%	192	95.0%	908	96.9%	6603	95.6%
TIA	yes	489	4.0%	251	3.8%	135	3.9%	149	6.1%	223	4.3%	489	4.0%	251	3.8%	135	3.9%	149	6.1%	223	4.3%	386	3.8%	251	3.8%	135	3.9%	91	6.1%	182	4.2%	103	4.8%	58	6.1%	41	4.6%	80	2.5%	60	2.3%	20	3.7%	10	5.0%	29	3.1%	306	4.4%
Hemiplegia	no	12234	99.9%	6650	99.8%	3424	99.9%	2440	100.0%	5230	99.9%	12234	99.9%	6650	99.8%	3424	99.9%	2440	100.0%	5230	99.9%	10074	99.9%	6650	99.8%	3424	99.9%	1482	100.0%	4341	99.9%	2160	100.0%	958	100.0%	889	99.9%	3176	99.9%	2631	99.9%	545	100.0%	202	100.0%	937	100.0%	6898	99.8%
Hemiplegia	yes	14	0.1%	11	0.2%	2	0.1%	—	—	7	0.1%	14	0.1%	11	0.2%	2	0.1%	—	—	7	0.1%	13	0.1%	11	0.2%	2	0.1%	—	—	6	0.1%	1	0.0%	—	—	1	0.1%	2	0.1%	2	0.1%	—	—	—	—	—	—	11	0.2%
Neuro other	no	11701	95.5%	6381	95.8%	3259	95.1%	2358	96.6%	5050	96.4%	11701	95.5%	6381	95.8%	3259	95.1%	2358	96.6%	5050	96.4%	9640	95.6%	6381	95.8%	3259	95.1%	1434	96.8%	4199	96.6%	2061	95.4%	924	96.5%	851	95.6%	3051	96.0%	2548	96.8%	503	92.3%	194	96.0%	900	96.1%	6589	95.4%
Neuro other	yes	547	4.5%	280	4.2%	167	4.9%	82	3.4%	187	3.6%	547	4.5%	280	4.2%	167	4.9%	82	3.4%	187	3.6%	447	4.4%	280	4.2%	167	4.9%	48	3.2%	148	3.4%	100	4.6%	34	3.5%	39	4.4%	127	4.0%	85	3.2%	42	7.7%	8	4.0%	37	3.9%	320	4.6%
Paraplegia	no	12230	99.9%	6651	99.8%	3422	99.9%	2440	100.0%	5233	99.9%	12230	99.9%	6651	99.8%	3422	99.9%	2440	100.0%	5233	99.9%	10073	99.9%	6651	99.8%	3422	99.9%	1482	100.0%	4344	99.9%	2157	99.8%	958	100.0%	889	99.9%	3176	99.9%	2632	100.0%	544	99.8%	202	100.0%	937	100.0%	6897	99.8%
Paraplegia	yes	18	0.1%	10	0.2%	4	0.1%	—	—	4	0.1%	18	0.1%	10	0.2%	4	0.1%	—	—	4	0.1%	14	0.1%	10	0.2%	4	0.1%	—	—	3	0.1%	4	0.2%	—	—	1	0.1%	2	0.1%	1	0.0%	1	0.2%	—	—	—	—	12	0.2%
Solid cancer present	no	11257	91.9%	6093	91.5%	3192	93.2%	2263	92.7%	4801	91.7%	11257	91.9%	6093	91.5%	3192	93.2%	2263	92.7%	4801	91.7%	9285	92.0%	6093	91.5%	3192	93.2%	1377	92.9%	3984	91.6%	1972	91.3%	886	92.5%	817	91.8%	3008	94.7%	2497	94.8%	511	93.8%	186	92.1%	868	92.6%	6277	90.9%
Solid cancer present	yes	989	8.1%	566	8.5%	234	6.8%	176	7.2%	435	8.3%	989	8.1%	566	8.5%	234	6.8%	176	7.2%	435	8.3%	800	7.9%	566	8.5%	234	6.8%	104	7.0%	362	8.3%	189	8.7%	72	7.5%	73	8.2%	170	5.3%	136	5.2%	34	6.2%	16	7.9%	69	7.4%	630	9.1%
Solid cancer present	<missing>	2	0.0%	2	0.0%	—	—	1	0.0%	1	0.0%	2	0.0%	2	0.0%	—	—	1	0.0%	1	0.0%	2	0.0%	2	0.0%	—	—	1	0.1%	1	0.0%	—	—	—	—	—	—	—	—	—	—	—	—	—	—	—	—	2	0.0%
Leukaemia	no	12138	99.1%	6593	99.0%	3406	99.4%	2404	98.5%	5190	99.1%	12138	99.1%	6593	99.0%	3406	99.4%	2404	98.5%	5190	99.1%	9999	99.1%	6593	99.0%	3406	99.4%	1459	98.4%	4309	99.1%	2139	99.0%	945	98.6%	881	99.0%	3148	99.1%	2606	99.0%	542	99.4%	199	98.5%	925	98.7%	6851	99.2%
Leukaemia	yes	110	0.9%	68	1.0%	20	0.6%	36	1.5%	47	0.9%	110	0.9%	68	1.0%	20	0.6%	36	1.5%	47	0.9%	88	0.9%	68	1.0%	20	0.6%	23	1.6%	38	0.9%	22	1.0%	13	1.4%	9	1.0%	30	0.9%	27	1.0%	3	0.6%	3	1.5%	12	1.3%	58	0.8%
Lymphoma	no	12088	98.7%	6567	98.6%	3387	98.9%	2409	98.7%	5175	98.8%	12088	98.7%	6567	98.6%	3387	98.9%	2409	98.7%	5175	98.8%	9954	98.7%	6567	98.6%	3387	98.9%	1462	98.7%	4295	98.8%	2134	98.8%	947	98.9%	880	98.9%	3127	98.4%	2589	98.3%	538	98.7%	199	98.5%	921	98.3%	6827	98.8%
Lymphoma	yes	160	1.3%	94	1.4%	39	1.1%	31	1.3%	62	1.2%	160	1.3%	94	1.4%	39	1.1%	31	1.3%	62	1.2%	133	1.3%	94	1.4%	39	1.1%	20	1.3%	52	1.2%	27	1.2%	11	1.1%	10	1.1%	51	1.6%	44	1.7%	7	1.3%	3	1.5%	16	1.7%	82	1.2%
[truncated: 8 more columns]

## Sheet: Supplementary Table 2
Supplementary Table 2 - Detailed comparison of outcomes including length of stay, ICU admission, ICU length of stay, and all-cause mortality, in different groupings of patients presenting with acute lower respiratory tract disease (aLRTD). aLRTD patients are divided into SARS-CoV-2 PCR positive versus SARS-CoV-2 PCR negative patients, and into infective and non-infective comparison groups. In eac…
	All included aLRTD	All included aLRTD	All included aLRTD	All included aLRTD	All included aLRTD	Infective	Infective	Infective	Infective	Infective	Non-infective	Non-infective	Non-infective	Confirmed SARS-CoV-2	Confirmed SARS-CoV-2	Confirmed SARS-CoV-2	Confirmed SARS-CoV-2	Confirmed SARS-CoV-2	No evidence SARS-CoV-2	No evidence SARS-CoV-2	No evidence SARS-CoV-2	No evidence SARS-CoV-2	No evidence SARS-CoV-2
	Total	Pneumonia	NP-LRTI	HF	CRDE	Total	Pneumonia	NP-LRTI	HF	CRDE	Total	HF	CRDE	Total	Pneumonia	NP-LRTI	HF	CRDE	Total	Pneumonia	NP-LRTI	HF	CRDE
Length of stay	Median [IQR]	Median [IQR]	Median [IQR]	Median [IQR]	Median [IQR]	Median [IQR]	Median [IQR]	Median [IQR]	Median [IQR]	Median [IQR]	Median [IQR]	Median [IQR]	Median [IQR]	Median [IQR]	Median [IQR]	Median [IQR]	Median [IQR]	Median [IQR]	Median [IQR]	Median [IQR]	Median [IQR]	Median [IQR]	Median [IQR]
Overall	5 [2 – 11]	6 [3 – 13]	3 [1 – 8]	7 [3 – 14]	5 [2 – 10]	5 [2 – 11]	6 [3 – 13]	3 [1 – 8]	8 [3 – 16]	5 [2 – 10]	4 [1 – 10]	6 [2 – 12]	4 [1 – 9]	6 [3 – 13]	7 [3 – 13]	4 [1 – 9]	11 [5 – 24]	7 [3 – 14]	4 [2 – 10]	6 [2 – 12]	3 [1 – 7]	7 [3 – 15]	4 [2 – 10]
18-34	2 [0 – 4]	3 [1 – 6]	1 [0 – 3]	3.5 [1 – 11]	2 [1 – 5]	2 [1 – 4]	3 [1 – 6]	1 [0 – 3]	3 [1 – 8.5]	2 [1 – 5]	1 [0 – 3]	4 [1 – 13]	1 [0 – 3]	3 [1 – 5]	3 [1 – 6]	2 [1 – 4]	11 [11 – 11]	2 [1 – 6]	1 [0 – 4]	2 [1 – 5.2]	1 [0 – 3]	2.5 [1 – 5.8]	2 [1 – 5]
35-49	3 [1 – 7]	5 [2 – 8]	1 [0 – 4]	6 [3 – 10]	3 [1 – 7]	3 [1 – 7]	5 [2 – 8]	1 [0 – 4]	7 [3 – 10]	3 [1 – 7]	1 [0 – 4]	4 [2.5 – 7.5]	1 [0 – 4]	5 [2 – 8]	5 [3 – 9]	1 [0.5 – 5]	10 [8.5 – 17]	5 [2 – 9]	2 [0 – 6]	3 [1 – 7.2]	1 [0 – 4]	7 [2.5 – 9.5]	2 [1 – 6]
50-64	5 [2 – 9]	6 [3 – 11]	2 [1 – 5]	7 [3 – 15]	4 [2 – 8]	5 [2 – 10]	6 [3 – 11]	2 [1 – 5]	8 [3 – 19]	4 [2 – 9]	3 [1 – 8]	6 [3 – 10]	3 [1 – 6.5]	7 [3 – 12]	7 [4 – 12]	3 [1 – 7]	12 [5 – 30]	7 [3 – 12]	4 [1 – 8]	5 [2 – 10]	2 [1 – 5]	7 [3 – 16]	4 [1 – 8]
65-74	5 [2 – 11]	7 [3 – 14]	3 [1 – 8]	6 [3 – 11]	5 [2 – 10]	6 [2 – 11]	7 [3 – 14]	3 [1 – 8]	7 [3 – 13]	5 [2 – 10]	4 [2 – 9]	5 [2 – 10]	4 [2 – 9]	8 [3 – 15]	9 [4 – 16]	4 [2 – 8.8]	8.5 [5 – 20]	6.5 [3 – 14]	5 [2 – 10]	6 [2 – 12]	3 [1 – 8]	7 [3 – 11]	5 [2 – 10]
75-84	6 [2 – 13]	7 [3 – 15]	4 [2 – 10]	7 [3 – 15]	6 [2 – 12]	6 [2 – 13]	7 [3 – 15]	4 [2 – 10]	8 [3 – 17]	6 [2 – 12]	5 [2 – 12]	6 [2 – 14]	5 [2 – 11]	8 [4 – 15]	9 [4 – 15]	6 [3 – 14]	11 [7 – 22]	9 [4 – 16]	5.5 [2 – 12]	6 [3 – 14]	4 [1 – 9]	7 [3 – 16]	5 [2 – 11]
85+	7 [3 – 15]	8 [3 – 16]	6 [3 – 13]	7 [3 – 15]	7 [3 – 14]	7 [3 – 15]	8 [3 – 16]	6 [3 – 13]	8 [4 – 17]	7 [3 – 15]	6 [2 – 13]	6 [2 – 13]	5 [1 – 11]	10 [4 – 20]	10 [4 – 20]	10 [4 – 20]	13 [5 – 26]	10 [4 – 22]	6 [3 – 14]	7 [3 – 15]	5 [2 – 12]	8 [3 – 15]	7 [3 – 13]
18-64	3 [1 – 8]	5 [2 – 10]	2 [0 – 5]	7 [3 – 13]	3 [1 – 7]	4 [1 – 8]	5 [2 – 10]	2 [0 – 5]	7 [3 – 16]	3 [1 – 8]	2 [1 – 6]	5 [2 – 10]	2 [1 – 5]	5 [2 – 9]	6 [3 – 10]	2 [1 – 5]	11 [5.8 – 27]	5 [2 – 10]	3 [1 – 7]	4 [1 – 9]	2 [0 – 4]	6 [3 – 15]	3 [1 – 7]
65+	6 [2 – 13]	7 [3 – 15]	4 [2 – 10]	7 [3 – 15]	6 [2 – 12]	6 [2 – 13]	7 [3 – 15]	4 [2 – 10]	8 [3 – 16]	6 [2 – 12]	5 [2 – 11]	6 [2 – 13]	5 [2 – 10]	8 [4 – 16]	9 [4 – 17]	6 [2 – 14]	10 [5 – 22]	8 [4 – 16]	6 [2 – 12]	6 [3 – 14]	4 [2 – 9]	7 [3 – 15]	5 [2 – 11]
ICU admission	N (%)	N (%)	N (%)	N (%)	N (%)	N (%)	N (%)	N (%)	N (%)	N (%)	N (%)	N (%)	N (%)	N (%)	N (%)	N (%)	N (%)	N (%)	N (%)	N (%)	N (%)	N (%)	N (%)
Overall	427/12248 (3.5%)	370/6661 (5.6%)	30/3426 (0.9%)	79/2440 (3.2%)	118/5237 (2.3%)	400/10087 (4.0%)	370/6661 (5.6%)	30/3426 (0.9%)	63/1482 (4.3%)	110/4347 (2.5%)	27/2161 (1.2%)	16/958 (1.7%)	8/890 (0.9%)	258/3178 (8.1%)	251/2633 (9.5%)	7/545 (1.3%)	23/202 (11.4%)	60/937 (6.4%)	142/6909 (2.1%)	119/4028 (3.0%)	23/2881 (0.8%)	40/1280 (3.1%)	50/3410 (1.5%)
18-34	29/845 (3.4%)	24/363 (6.6%)	4/371 (1.1%)	1/20 (5.0%)	8/329 (2.4%)	28/734 (3.8%)	24/363 (6.6%)	4/371 (1.1%)	1/11 (9.1%)	7/270 (2.6%)	1/111 (0.9%)	0/9 (0.0%)	1/59 (1.7%)	12/275 (4.4%)	11/207 (5.3%)	1/68 (1.5%)	0/1 (0.0%)	1/55 (1.8%)	16/459 (3.5%)	13/156 (8.3%)	3/303 (1.0%)	1/10 (10.0%)	6/215 (2.8%)
35-49	74/1312 (5.6%)	71/763 (9.3%)	3/415 (0.7%)	8/65 (12.3%)	20/474 (4.2%)	74/1178 (6.3%)	71/763 (9.3%)	3/415 (0.7%)	8/42 (19.0%)	20/421 (4.8%)	0/134 (0.0%)	0/23 (0.0%)	0/53 (0.0%)	57/562 (10.1%)	57/483 (11.8%)	0/79 (0.0%)	3/7 (42.9%)	13/134 (9.7%)	17/616 (2.8%)	14/280 (5.0%)	3/336 (0.9%)	5/35 (14.3%)	7/287 (2.4%)
50-64	151/2345 (6.4%)	132/1397 (9.4%)	12/590 (2.0%)	20/254 (7.9%)	47/1026 (4.6%)	144/1987 (7.2%)	132/1397 (9.4%)	12/590 (2.0%)	18/153 (11.8%)	44/859 (5.1%)	7/358 (2.0%)	2/101 (2.0%)	3/167 (1.8%)	104/835 (12.5%)	101/742 (13.6%)	3/93 (3.2%)	10/36 (27.8%)	23/216 (10.6%)	40/1152 (3.5%)	31/655 (4.7%)	9/497 (1.8%)	8/117 (6.8%)	21/643 (3.3%)
65-74	110/2376 (4.6%)	94/1253 (7.5%)	3/666 (0.5%)	31/448 (6.9%)	26/1237 (2.1%)	97/1919 (5.1%)	94/1253 (7.5%)	3/666 (0.5%)	21/260 (8.1%)	23/1009 (2.3%)	13/457 (2.8%)	10/188 (5.3%)	3/228 (1.3%)	61/571 (10.7%)	60/476 (12.6%)	1/95 (1.1%)	7/46 (15.2%)	16/217 (7.4%)	36/1348 (2.7%)	34/777 (4.4%)	2/571 (0.4%)	14/214 (6.5%)	7/792 (0.9%)
75-84	57/2933 (1.9%)	44/1569 (2.8%)	8/800 (1.0%)	17/784 (2.2%)	17/1385 (1.2%)	52/2369 (2.2%)	44/1569 (2.8%)	8/800 (1.0%)	13/474 (2.7%)	16/1152 (1.4%)	5/564 (0.9%)	4/310 (1.3%)	1/233 (0.4%)	24/571 (4.2%)	22/448 (4.9%)	2/123 (1.6%)	3/61 (4.9%)	7/211 (3.3%)	28/1798 (1.6%)	22/1121 (2.0%)	6/677 (0.9%)	10/413 (2.4%)	9/941 (1.0%)
85+	6/2437 (0.2%)	5/1316 (0.4%)	0/584 (0.0%)	2/869 (0.2%)	0/786 (0.0%)	5/1900 (0.3%)	5/1316 (0.4%)	0/584 (0.0%)	2/542 (0.4%)	0/636 (0.0%)	1/537 (0.2%)	0/327 (0.0%)	0/150 (0.0%)	0/364 (0.0%)	0/277 (0.0%)	0/87 (0.0%)	0/51 (0.0%)	0/104 (0.0%)	5/1536 (0.3%)	5/1039 (0.5%)	0/497 (0.0%)	2/491 (0.4%)	0/532 (0.0%)
18-64	254/4502 (5.6%)	227/2523 (9.0%)	19/1376 (1.4%)	29/339 (8.6%)	75/1829 (4.1%)	246/3899 (6.3%)	227/2523 (9.0%)	19/1376 (1.4%)	27/206 (13.1%)	71/1550 (4.6%)	8/603 (1.3%)	2/133 (1.5%)	4/279 (1.4%)	173/1672 (10.3%)	169/1432 (11.8%)	4/240 (1.7%)	13/44 (29.5%)	37/405 (9.1%)	73/2227 (3.3%)	58/1091 (5.3%)	15/1136 (1.3%)	14/162 (8.6%)	34/1145 (3.0%)
65+	173/7746 (2.2%)	143/4138 (3.5%)	11/2050 (0.5%)	50/2101 (2.4%)	43/3408 (1.3%)	154/6188 (2.5%)	143/4138 (3.5%)	11/2050 (0.5%)	36/1276 (2.8%)	39/2797 (1.4%)	19/1558 (1.2%)	14/825 (1.7%)	4/611 (0.7%)	85/1506 (5.6%)	82/1201 (6.8%)	3/305 (1.0%)	10/158 (6.3%)	23/532 (4.3%)	69/4682 (1.5%)	61/2937 (2.1%)	8/1745 (0.5%)	26/1118 (2.3%)	16/2265 (0.7%)
ICU length of stay	Median [IQR]	Median [IQR]	Median [IQR]	Median [IQR]	Median [IQR]	Median [IQR]	Median [IQR]	Median [IQR]	Median [IQR]	Median [IQR]	Median [IQR]	Median [IQR]	Median [IQR]	Median [IQR]	Median [IQR]	Median [IQR]	Median [IQR]	Median [IQR]	Median [IQR]	Median [IQR]	Median [IQR]	Median [IQR]	Median [IQR]
Overall	7 [4 – 15]	8 [4 – 15]	4 [2 – 5.8]	7 [4 – 11]	7 [3 – 14]	8 [4 – 15]	8 [4 – 15]	4 [2 – 5.8]	7 [4 – 11]	7.5 [3 – 16]	5 [3 – 9]	6.5 [4 – 11]	4 [2.8 – 6.2]	9 [5 – 16]	9 [5 – 16]	6 [4.5 – 11]	11 [5.5 – 19]	8.5 [5 – 17]	5 [3 – 11]	6 [3 – 12]	3 [1.5 – 5]	5.5 [3 – 10]	5 [2.2 – 13]
18-34	3 [2 – 7]	3.5 [2 – 12]	2 [1 – 3.2]	1 [1 – 1]	3 [2 – 7.2]	3 [2 – 8]	3.5 [2 – 12]	2 [1 – 3.2]	1 [1 – 1]	3 [2 – 7]	6 [6 – 6]	―	6 [6 – 6]	3.5 [1.8 – 8.5]	4 [2.5 – 11]	1 [1 – 1]	―	16 [16 – 16]	3 [2 – 8]	3 [2 – 11]	3 [2 – 3.5]	1 [1 – 1]	2.5 [2 – 3]
35-49	7.5 [4 – 15]	8 [4 – 15]	3 [2.5 – 3]	6.5 [4 – 10]	5.5 [3 – 18]	7.5 [4 – 15]	8 [4 – 15]	3 [2.5 – 3]	6.5 [4 – 10]	5.5 [3 – 18]	―	―	―	7 [4 – 14]	7 [4 – 14]	―	4 [4 – 22]	6 [3 – 17]	8 [3 – 15]	9.5 [4.2 – 15]	3 [2.5 – 3]	8 [5 – 10]	4 [3.5 – 20]
50-64	8 [4 – 16]	9 [5 – 17]	5 [1 – 7.5]	9.5 [4.8 – 16]	8 [3.5 – 18]	9 [5 – 16]	9 [5 – 17]	5 [1 – 7.5]	10 [5.2 – 20]	8 [4 – 18]	3 [2 – 4]	6.5 [5.2 – 7.8]	2 [1.5 – 3]	9.5 [5 – 18]	9 [5 – 18]	15 [10 – 22]	12 [9.5 – 24]	8 [5 – 15]	5 [2.8 – 12]	7 [3.5 – 16]	3 [1 – 5]	6 [1.8 – 10]	8 [2 – 18]
65-74	8 [4 – 17]	8 [4 – 17]	7 [5.5 – 7.5]	6 [4 – 10]	7.5 [4 – 16]	8 [4 – 16]	8 [4 – 17]	7 [5.5 – 7.5]	6 [4 – 10]	8 [4 – 18]	7 [4 – 28]	6.5 [4.2 – 23]	7 [5.5 – 8]	10 [6 – 17]	10 [6 – 17]	4 [4 – 4]	6 [3 – 7]	12 [3.8 – 19]	6.5 [3 – 13]	6 [3 – 13]	7.5 [7.2 – 7.8]	7 [4.2 – 12]	5 [4 – 10]
75-84	7 [5 – 12]	9 [5 – 12]	4.5 [2 – 5.5]	8 [4 – 11]	9 [4 – 12]	7.5 [4.8 – 12]	9 [5 – 12]	4.5 [2 – 5.5]	10 [4 – 11]	9.5 [4.8 – 12]	5 [5 – 8]	6.5 [4.5 – 10]	3 [3 – 3]	10 [6.5 – 14]	11 [7.2 – 15]	6 [5.5 – 6.5]	16 [14 – 39]	11 [10 – 13]	5 [3.8 – 10]	6 [4 – 10]	3 [2 – 4.8]	5 [3.2 – 10]	5 [3 – 10]
85+	3 [2 – 4]	2 [2 – 4]	―	3 [2.5 – 3.5]	―	2 [2 – 4]	2 [2 – 4]	―	3 [2.5 – 3.5]	―	4 [4 – 4]	―	―	―	―	―	―	―	2 [2 – 4]	2 [2 – 4]	―	3 [2.5 – 3.5]	―
18-64	7 [4 – 15]	8 [4 – 16]	3 [1 – 5]	9 [4 – 11]	6 [3 – 16]	7.5 [4 – 15]	8 [4 – 16]	3 [1 – 5]	9 [4 – 12]	6 [3 – 17]	3.5 [2 – 4.5]	6.5 [5.2 – 7.8]	3 [1.8 – 4.5]	8 [4 – 16]	8 [4 – 16]	10 [4.8 – 18]	11 [6 – 24]	8 [5 – 17]	5 [3 – 12]	7 [3 – 15]	3 [1 – 4.5]	6.5 [2.5 – 10]	4.5 [2 – 16]
65+	8 [4 – 14]	8 [4 – 14]	5 [3 – 7]	6 [4 – 11]	8 [4 – 12]	8 [4 – 14]	8 [4 – 14]	5 [3 – 7]	6 [3.8 – 11]	9 [4 – 14]	6 [4 – 14]	6.5 [4.2 – 16]	5.5 [3.8 – 7.5]	10 [6 – 16]	10 [6 – 16]	5 [4.5 – 6]	7 [4.5 – 11]	11 [6 – 18]	5 [3 – 11]	6 [3 – 11]	4.5 [2 – 7.2]	5.5 [3.2 – 10]	5 [3.8 – 10]
All-cause mortality	N (%)	N (%)	N (%)	N (%)	N (%)	N (%)	N (%)	N (%)	N (%)	N (%)	N (%)	N (%)	N (%)	N (%)	N (%)	N (%)	N (%)	N (%)	N (%)	N (%)	N (%)	N (%)	N (%)
Overall	1146/12248 (9.4%)	882/6661 (13.2%)	140/3426 (4.1%)	332/2440 (13.6%)	462/5237 (8.8%)	1022/10087 (10.1%)	882/6661 (13.2%)	140/3426 (4.1%)	251/1482 (16.9%)	419/4347 (9.6%)	124/2161 (5.7%)	81/958 (8.5%)	43/890 (4.8%)	371/3178 (11.7%)	339/2633 (12.9%)	32/545 (5.9%)	63/202 (31.2%)	143/937 (15.3%)	651/6909 (9.4%)	543/4028 (13.5%)	108/2881 (3.7%)	188/1280 (14.7%)	276/3410 (8.1%)
18-34	3/845 (0.4%)	2/363 (0.6%)	1/371 (0.3%)	1/20 (5.0%)	1/329 (0.3%)	3/734 (0.4%)	2/363 (0.6%)	1/371 (0.3%)	1/11 (9.1%)	1/270 (0.4%)	0/111 (0.0%)	0/9 (0.0%)	0/59 (0.0%)	0/275 (0.0%)	0/207 (0.0%)	0/68 (0.0%)	0/1 (0.0%)	0/55 (0.0%)	3/459 (0.7%)	2/156 (1.3%)	1/303 (0.3%)	1/10 (10.0%)	1/215 (0.5%)
35-49	20/1312 (1.5%)	19/763 (2.5%)	0/415 (0.0%)	1/65 (1.5%)	6/474 (1.3%)	19/1178 (1.6%)	19/763 (2.5%)	0/415 (0.0%)	1/42 (2.4%)	5/421 (1.2%)	1/134 (0.7%)	0/23 (0.0%)	1/53 (1.9%)	11/562 (2.0%)	11/483 (2.3%)	0/79 (0.0%)	0/7 (0.0%)	2/134 (1.5%)	8/616 (1.3%)	8/280 (2.9%)	0/336 (0.0%)	1/35 (2.9%)	3/287 (1.0%)
50-64	93/2345 (4.0%)	73/1397 (5.2%)	9/590 (1.5%)	13/254 (5.1%)	43/1026 (4.2%)	82/1987 (4.1%)	73/1397 (5.2%)	9/590 (1.5%)	10/153 (6.5%)	38/859 (4.4%)	11/358 (3.1%)	3/101 (3.0%)	5/167 (3.0%)	37/835 (4.4%)	35/742 (4.7%)	2/93 (2.2%)	4/36 (11.1%)	12/216 (5.6%)	45/1152 (3.9%)	38/655 (5.8%)	7/497 (1.4%)	6/117 (5.1%)	26/643 (4.0%)
65-74	209/2376 (8.8%)	161/1253 (12.8%)	29/666 (4.4%)	54/448 (12.1%)	99/1237 (8.0%)	190/1919 (9.9%)	161/1253 (12.8%)	29/666 (4.4%)	41/260 (15.8%)	94/1009 (9.3%)	19/457 (4.2%)	13/188 (6.9%)	5/228 (2.2%)	83/571 (14.5%)	79/476 (16.6%)	4/95 (4.2%)	16/46 (34.8%)	39/217 (18.0%)	107/1348 (7.9%)	82/777 (10.6%)	25/571 (4.4%)	25/214 (11.7%)	55/792 (6.9%)
75-84	390/2933 (13.3%)	293/1569 (18.7%)	53/800 (6.6%)	107/784 (13.6%)	178/1385 (12.9%)	346/2369 (14.6%)	293/1569 (18.7%)	53/800 (6.6%)	77/474 (16.2%)	159/1152 (13.8%)	44/564 (7.8%)	30/310 (9.7%)	19/233 (8.2%)	134/571 (23.5%)	121/448 (27.0%)	13/123 (10.6%)	20/61 (32.8%)	58/211 (27.5%)	212/1798 (11.8%)	172/1121 (15.3%)	40/677 (5.9%)	57/413 (13.8%)	101/941 (10.7%)
85+	431/2437 (17.7%)	334/1316 (25.4%)	48/584 (8.2%)	156/869 (18.0%)	135/786 (17.2%)	382/1900 (20.1%)	334/1316 (25.4%)	48/584 (8.2%)	121/542 (22.3%)	122/636 (19.2%)	49/537 (9.1%)	35/327 (10.7%)	13/150 (8.7%)	106/364 (29.1%)	93/277 (33.6%)	13/87 (14.9%)	23/51 (45.1%)	32/104 (30.8%)	276/1536 (18.0%)	241/1039 (23.2%)	35/497 (7.0%)	98/491 (20.0%)	90/532 (16.9%)
18-64	116/4502 (2.6%)	94/2523 (3.7%)	10/1376 (0.7%)	15/339 (4.4%)	50/1829 (2.7%)	104/3899 (2.7%)	94/2523 (3.7%)	10/1376 (0.7%)	12/206 (5.8%)	44/1550 (2.8%)	12/603 (2.0%)	3/133 (2.3%)	6/279 (2.2%)	48/1672 (2.9%)	46/1432 (3.2%)	2/240 (0.8%)	4/44 (9.1%)	14/405 (3.5%)	56/2227 (2.5%)	48/1091 (4.4%)	8/1136 (0.7%)	8/162 (4.9%)	30/1145 (2.6%)
65+	1030/7746 (13.3%)	788/4138 (19.0%)	130/2050 (6.3%)	317/2101 (15.1%)	412/3408 (12.1%)	918/6188 (14.8%)	788/4138 (19.0%)	130/2050 (6.3%)	239/1276 (18.7%)	375/2797 (13.4%)	112/1558 (7.2%)	78/825 (9.5%)	37/611 (6.1%)	323/1506 (21.4%)	293/1201 (24.4%)	30/305 (9.8%)	59/158 (37.3%)	129/532 (24.2%)	595/4682 (12.7%)	495/2937 (16.9%)	100/1745 (5.7%)	180/1118 (16.1%)	246/2265 (10.9%)

## Sheet: Supplementary Table 3
Supplementary Table 3 - Detailed comparison of aLRTD cumulative case rate ( and rate per 100,000 people) in hospitalized adults in Bristol, UK over 12 months (Aug 2020 – July 2021) in different groupings of patients presenting with acute lower respiratory tract disease (aLRTD). aLRTD patients are divided into SARS-CoV-2 PCR positive versus SARS-CoV-2 PCR negative patients, and into infective and …
		All included aLRTD	All included aLRTD	All included aLRTD	All included aLRTD	All included aLRTD	Infective	Infective	Infective	Infective	Infective	Non-infective	Non-infective	Non-infective	Confirmed SARS-CoV-2	Confirmed SARS-CoV-2	Confirmed SARS-CoV-2	Confirmed SARS-CoV-2	Confirmed SARS-CoV-2	No evidence SARS-CoV-2	No evidence SARS-CoV-2	No evidence SARS-CoV-2	No evidence SARS-CoV-2	No evidence SARS-CoV-2
		Total	Pneumonia	NP-LRTI	HF	CRDE	Total	Pneumonia	NP-LRTI	HF	CRDE	Total	HF	CRDE	Total	Pneumonia	NP-LRTI	HF	CRDE	Total	Pneumonia	NP-LRTI	HF	CRDE
Age	population	per 100K	per 100K	per 100K	per 100K	per 100K	per 100K	per 100K	per 100K	per 100K	per 100K	per 100K	per 100K	per 100K	per 100K	per 100K	per 100K	per 100K	per 100K	per 100K	per 100K	per 100K	per 100K	per 100K
18-34	231342	239.9	102.9	100.7	6.5	94.7	203.6	102.9	100.7	3	78.2	36.3	3.5	16.4	74.8	57.9	16.9	—	15.6	128.8	45	83.9	3	62.7
35-49	184269	523.7	304.4	161.7	26.6	198.6	466.2	304.4	161.7	16.8	177.5	57.5	9.8	21.2	197	176.9	20.1	2.2	53.7	269.2	127.5	141.6	14.7	123.7
50-64	152380	1142.5	697.6	268.4	124.7	501.4	966	697.6	268.4	76.1	425.3	176.5	48.6	76.1	386.5	357.7	28.9	14.4	99.1	579.5	339.9	239.5	61.7	326.2
65-74	74245	2397.5	1244.5	661.3	475.5	1252.6	1905.9	1244.5	661.3	274.8	1018.3	491.6	200.7	234.4	513.2	436.4	76.8	43.1	194	1392.7	808.1	584.6	231.7	824.3
75-84	45989	4855.5	2626.7	1276.4	1337.3	2320.1	3903.1	2626.7	1276.4	815.4	1950.5	952.4	521.9	369.7	856.7	695.8	160.9	91.3	317.5	3046.4	1930.9	1115.5	724.1	1633
85+	19229	10016.1	5502.1	2241.4	3629.9	3224.3	7743.5	5502.1	2241.4	2277.8	2615.8	2272.6	1352.1	608.5	1450.9	1144.1	306.8	254.8	416	6292.6	4358	1934.6	2023	2199.8
18-64	567991	574.1	327.8	165.5	44.7	237.5	493.3	327.8	165.5	27.1	203.5	80.8	17.6	34	198.1	176.9	21.1	4.6	50.4	295.3	150.9	144.4	22.5	153.2
65+	139463	4258.5	2287.3	1082	1194.6	1876.5	3369.4	2287.3	1082	729.2	1545.9	889.1	465.4	330.6	755.8	619.5	136.2	88.2	265.3	2613.6	1667.8	945.8	641	1280.6
Overall	707454	1300.4	714.1	346.2	271.4	560.6	1060.3	714.1	346.2	165.5	468.2	240.2	105.9	92.4	308	264.2	43.8	21.1	92.7	752.3	449.9	302.4	144.5	375.4

## Sheet: Supplementary Table 4
Supplementary Table 4 - Statistical comparison of patients with aLRTD of infective origin by SARS-CoV-2 status, with age category stratification, on the outcomes of length of stay (excluding missing variables), ICU admission duration in patients that were admitted to ICU, or death during the follow up period. Both length of stay and ICU duration are compared with Kolmogorov–Smirnov non parametric…
			Confirmed SARS-CoV-2	Confirmed SARS-CoV-2	No evidence SARS-CoV-2	No evidence SARS-CoV-2
Characteristic	demog.age_category	Group	N	value	N	value	P-value	method
Length of stay	18-34	(median [IQR])	275	3 [1 – 5]	459	1 [0 – 4]	0.001	2-sided ks
Length of stay	35-49	(median [IQR])	562	5 [2 – 8]	616	2 [0 – 6]	<0.001	2-sided ks
Length of stay	50-64	(median [IQR])	833	7 [3 – 12]	1151	4 [1 – 8]	<0.001	2-sided ks
Length of stay	65-74	(median [IQR])	567	8 [3 – 15]	1348	5 [2 – 10]	<0.001	2-sided ks
Length of stay	75-84	(median [IQR])	570	8 [4 – 15]	1796	5.5 [2 – 12]	<0.001	2-sided ks
Length of stay	85+	(median [IQR])	363	10 [4 – 20]	1536	6 [3 – 14]	<0.001	2-sided ks
Icu admission	18-34	confirmed	12	4.4% [2.5%–7.5%]	16	3.5% [2.2%–5.6%]	0.556 (0.556)	fisher
Icu admission	18-34	not recorded	263	95.6% [92.5%–97.5%]	443	96.5% [94.4%–97.8%]	0.556 (0.556)	fisher
Icu admission	35-49	confirmed	57	10.1% [7.9%–12.9%]	17	2.8% [1.7%–4.4%]	<0.001 (<0.001)	fisher
Icu admission	35-49	not recorded	505	89.9% [87.1%–92.1%]	599	97.2% [95.6%–98.3%]	<0.001 (<0.001)	fisher
Icu admission	50-64	confirmed	104	12.5% [10.4%–14.9%]	40	3.5% [2.6%–4.7%]	<0.001 (<0.001)	fisher
Icu admission	50-64	not recorded	731	87.5% [85.1%–89.6%]	1112	96.5% [95.3%–97.4%]	<0.001 (<0.001)	fisher
Icu admission	65-74	confirmed	61	10.7% [8.4%–13.5%]	36	2.7% [1.9%–3.7%]	<0.001 (<0.001)	fisher
Icu admission	65-74	not recorded	510	89.3% [86.5%–91.6%]	1312	97.3% [96.3%–98.1%]	<0.001 (<0.001)	fisher
Icu admission	75-84	confirmed	24	4.2% [2.8%–6.2%]	28	1.6% [1.1%–2.2%]	<0.001 (<0.001)	fisher
Icu admission	75-84	not recorded	547	95.8% [93.8%–97.2%]	1770	98.4% [97.8%–98.9%]	<0.001 (<0.001)	fisher
Icu admission	85+	confirmed	0	0.0% [0.0%–1.0%]	5	0.3% [0.1%–0.8%]	0.590 (0.590)	fisher
Icu admission	85+	not recorded	364	100.0% [99.0%–100.0%]	1531	99.7% [99.2%–99.9%]	0.590 (0.590)	fisher
Icu duration	18-34	(median [IQR])	12	3.5 [1.75 – 8.5]	16	3 [2 – 8]	>0.999	2-sided ks
Icu duration	35-49	(median [IQR])	57	7 [4 – 14]	17	8 [3 – 15]	>0.999	2-sided ks
Icu duration	50-64	(median [IQR])	104	9.5 [5 – 18.2]	40	5 [2.75 – 12.2]	0.051	2-sided ks
Icu duration	65-74	(median [IQR])	61	10 [6 – 17]	36	6.5 [3 – 13]	0.177	2-sided ks
Icu duration	75-84	(median [IQR])	24	10.5 [6.5 – 14.2]	28	5 [3.75 – 10]	0.074	2-sided ks
Icu duration	85+	(median [IQR])	0	NA [NA – NA]	5	2 [2 – 4]	—	2-sided ks
Death during follow up	18-34	confirmed	0	0.0% [0.0%–1.4%]	3	0.7% [0.2%–1.9%]	0.296 (0.296)	fisher
Death during follow up	18-34	not recorded	275	100.0% [98.6%–100.0%]	456	99.3% [98.1%–99.8%]	0.296 (0.296)	fisher
Death during follow up	35-49	confirmed	11	2.0% [1.1%–3.5%]	8	1.3% [0.7%–2.5%]	0.488 (0.488)	fisher
Death during follow up	35-49	not recorded	551	98.0% [96.5%–98.9%]	608	98.7% [97.5%–99.3%]	0.488 (0.488)	fisher
Death during follow up	50-64	confirmed	37	4.4% [3.2%–6.0%]	45	3.9% [2.9%–5.2%]	0.570 (0.570)	fisher
Death during follow up	50-64	not recorded	798	95.6% [94.0%–96.8%]	1107	96.1% [94.8%–97.1%]	0.570 (0.570)	fisher
Death during follow up	65-74	confirmed	83	14.5% [11.9%–17.7%]	107	7.9% [6.6%–9.5%]	<0.001 (<0.001)	fisher
Death during follow up	65-74	not recorded	488	85.5% [82.3%–88.1%]	1241	92.1% [90.5%–93.4%]	<0.001 (<0.001)	fisher
Death during follow up	75-84	confirmed	134	23.5% [20.2%–27.1%]	212	11.8% [10.4%–13.4%]	<0.001 (<0.001)	fisher
Death during follow up	75-84	not recorded	437	76.5% [72.9%–79.8%]	1586	88.2% [86.6%–89.6%]	<0.001 (<0.001)	fisher
Death during follow up	85+	confirmed	106	29.1% [24.7%–34.0%]	276	18.0% [16.1%–20.0%]	<0.001 (<0.001)	fisher
Death during follow up	85+	not recorded	258	70.9% [66.0%–75.3%]	1260	82.0% [80.0%–83.9%]	<0.001 (<0.001)	fisher

## Sheet: Supplementary Table 5
Supplementary Table 5 - Statistical comparison of patient demographics stratified by hospital of admission, and admission category (COVID, non COVID infective aLRTD, and non infective). The patient cohorts are different between the two hospitals, and this depends on the cause of admission. There is likely to be an age stratification effect here but we have not investigated at this point.
			Hospital 1	Hospital 1	Hospital 2	Hospital 2
Characteristic	admission.category	Group	N	value	N	value	P-value	method
Age	Confirmed SARS-CoV-2	(median [IQR])	1817	62.4 [49.6 – 77.1]	1361	64.3 [48.8 – 76.7]	0.28	2-sided ks
Age	No evidence SARS-CoV-2	(median [IQR])	3628	75.5 [61.8 – 84.9]	3281	73.2 [57.3 – 82.8]	<0.001	2-sided ks
Age	Non-infective	(median [IQR])	1719	76.2 [64.4 – 85.6]	442	71.6 [58.1 – 82.3]	<0.001	2-sided ks
Age category	Confirmed SARS-CoV-2	18-34	149	8.2% [7.0%–9.6%]	126	9.3% [7.8%–10.9%]	0.113 (0.114)	fisher
Age category	Confirmed SARS-CoV-2	35-49	318	17.5% [15.8%–19.3%]	244	17.9% [16.0%–20.1%]	0.113 (0.114)	fisher
Age category	Confirmed SARS-CoV-2	50-64	503	27.7% [25.7%–29.8%]	332	24.4% [22.2%–26.7%]	0.113 (0.114)	fisher
Age category	Confirmed SARS-CoV-2	65-74	316	17.4% [15.7%–19.2%]	255	18.7% [16.8%–20.9%]	0.113 (0.114)	fisher
Age category	Confirmed SARS-CoV-2	75-84	310	17.1% [15.4%–18.9%]	261	19.2% [17.2%–21.4%]	0.113 (0.114)	fisher
Age category	Confirmed SARS-CoV-2	85+	221	12.2% [10.7%–13.7%]	143	10.5% [9.0%–12.2%]	0.113 (0.114)	fisher
Age category	No evidence SARS-CoV-2	18-34	187	5.2% [4.5%–5.9%]	272	8.3% [7.4%–9.3%]	<0.001 (<0.001)	fisher
Age category	No evidence SARS-CoV-2	35-49	304	8.4% [7.5%–9.3%]	312	9.5% [8.6%–10.6%]	<0.001 (<0.001)	fisher
Age category	No evidence SARS-CoV-2	50-64	569	15.7% [14.5%–16.9%]	583	17.8% [16.5%–19.1%]	<0.001 (<0.001)	fisher
Age category	No evidence SARS-CoV-2	65-74	705	19.4% [18.2%–20.8%]	643	19.6% [18.3%–21.0%]	<0.001 (<0.001)	fisher
Age category	No evidence SARS-CoV-2	75-84	973	26.8% [25.4%–28.3%]	825	25.1% [23.7%–26.7%]	<0.001 (<0.001)	fisher
Age category	No evidence SARS-CoV-2	85+	890	24.5% [23.2%–26.0%]	646	19.7% [18.4%–21.1%]	<0.001 (<0.001)	fisher
Age category	Non-infective	18-34	80	4.7% [3.8%–5.8%]	31	7.0% [5.0%–9.8%]	<0.001 (<0.001)	fisher
Age category	Non-infective	35-49	95	5.5% [4.5%–6.7%]	39	8.8% [6.5%–11.8%]	<0.001 (<0.001)	fisher
Age category	Non-infective	50-64	270	15.7% [14.1%–17.5%]	88	19.9% [16.5%–23.9%]	<0.001 (<0.001)	fisher
Age category	Non-infective	65-74	363	21.1% [19.3%–23.1%]	94	21.3% [17.7%–25.3%]	<0.001 (<0.001)	fisher
Age category	Non-infective	75-84	453	26.4% [24.3%–28.5%]	111	25.1% [21.3%–29.4%]	<0.001 (<0.001)	fisher
Age category	Non-infective	85+	458	26.6% [24.6%–28.8%]	79	17.9% [14.6%–21.7%]	<0.001 (<0.001)	fisher
Gender	Confirmed SARS-CoV-2	Male	1006	55.4% [53.1%–57.6%]	742	54.5% [51.9%–57.1%]	0.640 (0.640)	fisher
Gender	Confirmed SARS-CoV-2	Female	811	44.6% [42.4%–46.9%]	619	45.5% [42.9%–48.1%]	0.640 (0.640)	fisher
Gender	No evidence SARS-CoV-2	Male	1826	50.3% [48.7%–52.0%]	1621	49.4% [47.7%–51.1%]	0.455 (0.455)	fisher
Gender	No evidence SARS-CoV-2	Female	1802	49.7% [48.0%–51.3%]	1660	50.6% [48.9%–52.3%]	0.455 (0.455)	fisher
Gender	Non-infective	Male	802	46.7% [44.3%–49.0%]	209	47.3% [42.7%–51.9%]	0.831 (0.831)	fisher
Gender	Non-infective	Female	917	53.3% [51.0%–55.7%]	233	52.7% [48.1%–57.3%]	0.831 (0.831)	fisher
Ethnicity	Confirmed SARS-CoV-2	White British	1155	63.6% [61.3%–65.7%]	946	69.5% [67.0%–71.9%]	<0.001 (<0.001)	fisher
Ethnicity	Confirmed SARS-CoV-2	White other	76	4.2% [3.4%–5.2%]	80	5.9% [4.7%–7.3%]	<0.001 (<0.001)	fisher
Ethnicity	Confirmed SARS-CoV-2	Mixed origin	15	0.8% [0.5%–1.4%]	16	1.2% [0.7%–1.9%]	<0.001 (<0.001)	fisher
Ethnicity	Confirmed SARS-CoV-2	Black	27	1.5% [1.0%–2.2%]	86	6.3% [5.1%–7.7%]	<0.001 (<0.001)	fisher
Ethnicity	Confirmed SARS-CoV-2	Asian	90	5.0% [4.0%–6.0%]	108	7.9% [6.6%–9.5%]	<0.001 (<0.001)	fisher
Ethnicity	Confirmed SARS-CoV-2	Other race	37	2.0% [1.5%–2.8%]	18	1.3% [0.8%–2.1%]	<0.001 (<0.001)	fisher
Ethnicity	Confirmed SARS-CoV-2	Unknown	417	22.9% [21.1%–24.9%]	104	7.6% [6.3%–9.2%]	<0.001 (<0.001)	fisher
Ethnicity	Confirmed SARS-CoV-2	<missing>	0	0.0% [-0.0%–0.2%]	3	0.2% [0.1%–0.6%]	<0.001 (<0.001)	fisher
Ethnicity	No evidence SARS-CoV-2	White British	2777	76.5% [75.1%–77.9%]	2842	86.6% [85.4%–87.7%]	<0.001 (<0.001)	fisher
Ethnicity	No evidence SARS-CoV-2	White other	73	2.0% [1.6%–2.5%]	61	1.9% [1.5%–2.4%]	<0.001 (<0.001)	fisher
Ethnicity	No evidence SARS-CoV-2	Mixed origin	16	0.4% [0.3%–0.7%]	37	1.1% [0.8%–1.6%]	<0.001 (<0.001)	fisher
Ethnicity	No evidence SARS-CoV-2	Black	19	0.5% [0.3%–0.8%]	77	2.3% [1.9%–2.9%]	<0.001 (<0.001)	fisher
Ethnicity	No evidence SARS-CoV-2	Asian	48	1.3% [1.0%–1.7%]	64	2.0% [1.5%–2.5%]	<0.001 (<0.001)	fisher
Ethnicity	No evidence SARS-CoV-2	Other race	25	0.7% [0.5%–1.0%]	9	0.3% [0.1%–0.5%]	<0.001 (<0.001)	fisher
Ethnicity	No evidence SARS-CoV-2	Unknown	668	18.4% [17.2%–19.7%]	186	5.7% [4.9%–6.5%]	<0.001 (<0.001)	fisher
Ethnicity	No evidence SARS-CoV-2	<missing>	2	0.1% [0.0%–0.2%]	5	0.2% [0.1%–0.4%]	<0.001 (<0.001)	fisher
Ethnicity	Non-infective	White British	1301	75.7% [73.6%–77.7%]	358	81.0% [77.1%–84.4%]	<0.001 (<0.001)	fisher
Ethnicity	Non-infective	White other	42	2.4% [1.8%–3.3%]	9	2.0% [1.1%–3.8%]	<0.001 (<0.001)	fisher
Ethnicity	Non-infective	Mixed origin	9	0.5% [0.3%–1.0%]	6	1.4% [0.6%–2.9%]	<0.001 (<0.001)	fisher
Ethnicity	Non-infective	Black	11	0.6% [0.4%–1.1%]	17	3.8% [2.4%–6.1%]	<0.001 (<0.001)	fisher
Ethnicity	Non-infective	Asian	18	1.0% [0.7%–1.6%]	11	2.5% [1.4%–4.4%]	<0.001 (<0.001)	fisher
Ethnicity	Non-infective	Other race	18	1.0% [0.7%–1.6%]	1	0.2% [0.0%–1.3%]	<0.001 (<0.001)	fisher
Ethnicity	Non-infective	Unknown	320	18.6% [16.8%–20.5%]	40	9.0% [6.7%–12.1%]	<0.001 (<0.001)	fisher
Care home resident	Confirmed SARS-CoV-2	no	1701	93.6% [92.4%–94.7%]	869	63.9% [61.3%–66.4%]	0.002 (<0.001)	fisher
Care home resident	Confirmed SARS-CoV-2	yes	115	6.3% [5.3%–7.5%]	93	6.8% [5.6%–8.3%]	0.002 (<0.001)	fisher
Care home resident	Confirmed SARS-CoV-2	<missing>	1	0.1% [0.0%–0.3%]	399	29.3% [27.0%–31.8%]	0.002 (<0.001)	fisher
Care home resident	No evidence SARS-CoV-2	no	3254	89.7% [88.7%–90.6%]	2265	69.0% [67.4%–70.6%]	<0.001 (<0.001)	fisher
Care home resident	No evidence SARS-CoV-2	yes	373	10.3% [9.3%–11.3%]	339	10.3% [9.3%–11.4%]	<0.001 (<0.001)	fisher
Care home resident	No evidence SARS-CoV-2	<missing>	1	0.0% [0.0%–0.2%]	677	20.6% [19.3%–22.1%]	<0.001 (<0.001)	fisher
Care home resident	Non-infective	no	1623	94.4% [93.2%–95.4%]	258	58.4% [53.7%–62.9%]	0.888 (<0.001)	fisher
Care home resident	Non-infective	yes	96	5.6% [4.6%–6.8%]	16	3.6% [2.2%–5.8%]	0.888 (<0.001)	fisher
Care home resident	Non-infective	<missing>	0	0.0% [0.0%–0.2%]	168	38.0% [33.6%–42.6%]	0.888 (<0.001)	fisher
Covid vaccination	Confirmed SARS-CoV-2	Unknown	89	4.9% [4.0%–6.0%]	106	7.8% [6.5%–9.3%]	0.003 (0.003)	fisher
Covid vaccination	Confirmed SARS-CoV-2	Not received	1205	66.3% [64.1%–68.5%]	890	65.4% [62.8%–67.9%]	0.003 (0.003)	fisher
Covid vaccination	Confirmed SARS-CoV-2	Received	523	28.8% [26.7%–30.9%]	365	26.8% [24.5%–29.2%]	0.003 (0.003)	fisher
Covid vaccination	No evidence SARS-CoV-2	Unknown	129	3.6% [3.0%–4.2%]	171	5.2% [4.5%–6.0%]	<0.001 (<0.001)	fisher
Covid vaccination	No evidence SARS-CoV-2	Not received	1779	49.0% [47.4%–50.7%]	1498	45.7% [44.0%–47.4%]	<0.001 (<0.001)	fisher
Covid vaccination	No evidence SARS-CoV-2	Received	1719	47.4% [45.8%–49.0%]	1612	49.1% [47.4%–50.8%]	<0.001 (<0.001)	fisher
Covid vaccination	No evidence SARS-CoV-2	<missing>	1	0.0% [0.0%–0.2%]	0	0.0% [0.0%–0.1%]	<0.001 (<0.001)	fisher
Covid vaccination	Non-infective	Unknown	55	3.2% [2.5%–4.1%]	36	8.1% [5.9%–11.1%]	<0.001 (<0.001)	fisher
Covid vaccination	Non-infective	Not received	770	44.8% [42.5%–47.2%]	123	27.8% [23.9%–32.2%]	<0.001 (<0.001)	fisher
Covid vaccination	Non-infective	Received	894	52.0% [49.6%–54.4%]	283	64.0% [59.4%–68.4%]	<0.001 (<0.001)	fisher
CCI	Confirmed SARS-CoV-2	(median [IQR])	1817	3 [1 – 5]	1354	3 [1 – 5]	0.981	2-sided ks
CCI	No evidence SARS-CoV-2	(median [IQR])	3628	4 [3 – 6]	3277	4 [2 – 6]	0.001	2-sided ks
CCI	Non-infective	(median [IQR])	1719	5 [3 – 6]	442	4 [2 – 6]	0.044	2-sided ks
IMD (decile)	Confirmed SARS-CoV-2	(median [IQR])	1802	5 [4 – 8]	1352	4 [1 – 7]	<0.001	2-sided ks
IMD (decile)	No evidence SARS-CoV-2	(median [IQR])	3605	6 [4 – 8]	3265	4 [2 – 7]	<0.001	2-sided ks
IMD (decile)	Non-infective	(median [IQR])	1709	6 [4 – 9]	439	4 [2 – 7]	<0.001	2-sided ks

## Sheet: Supplementary Table 6
Supplementary Table 6 - Statistical comparison of patient outcomes stratified by hospital of admission, and admission category (COVID, non COVID infective aLRTD, and non infective). As expected by the difference in case mix the patient outcomes are different between the two hospitals, and this depends on the cause of admission. There is an age interaction here particularly in the non covid infect…
			Hospital 1	Hospital 1	Hospital 2	Hospital 2
Characteristic	admission.category	Group	N	value	N	value	P-value	method
Length of stay	Confirmed SARS-CoV-2	(median [IQR])	1817	6 [3 – 13]	1353	6 [3 – 13]	0.506	2-sided ks
Length of stay	No evidence SARS-CoV-2	(median [IQR])	3628	4 [2 – 10]	3278	4 [1 – 10]	<0.001	2-sided ks
Length of stay	Non-infective	(median [IQR])	1719	4 [1 – 10]	441	4 [1 – 10]	0.915	2-sided ks
Icu admission	Confirmed SARS-CoV-2	confirmed	129	7.1% [6.0%–8.4%]	129	9.5% [8.0%–11.2%]	0.018 (0.018)	fisher
Icu admission	Confirmed SARS-CoV-2	not recorded	1688	92.9% [91.6%–94.0%]	1232	90.5% [88.8%–92.0%]	0.018 (0.018)	fisher
Icu admission	No evidence SARS-CoV-2	confirmed	88	2.4% [2.0%–3.0%]	54	1.6% [1.3%–2.1%]	0.027 (0.027)	fisher
Icu admission	No evidence SARS-CoV-2	not recorded	3540	97.6% [97.0%–98.0%]	3227	98.4% [97.9%–98.7%]	0.027 (0.027)	fisher
Icu admission	Non-infective	confirmed	16	0.9% [0.6%–1.5%]	11	2.5% [1.4%–4.4%]	0.014 (0.014)	fisher
Icu admission	Non-infective	not recorded	1703	99.1% [98.5%–99.4%]	431	97.5% [95.6%–98.6%]	0.014 (0.014)	fisher
Icu duration	Confirmed SARS-CoV-2	(median [IQR])	129	8 [5 – 15]	129	9 [5 – 17]	0.736	2-sided ks
Icu duration	No evidence SARS-CoV-2	(median [IQR])	88	5 [2 – 11.2]	54	5 [3 – 10]	0.677	2-sided ks
Icu duration	Non-infective	(median [IQR])	16	4 [2.75 – 6]	11	9 [5 – 23]	0.066	2-sided ks
Death during follow up	Confirmed SARS-CoV-2	confirmed	198	10.9% [9.5%–12.4%]	173	12.7% [11.0%–14.6%]	0.118 (0.118)	fisher
Death during follow up	Confirmed SARS-CoV-2	not recorded	1619	89.1% [87.6%–90.5%]	1188	87.3% [85.4%–89.0%]	0.118 (0.118)	fisher
Death during follow up	No evidence SARS-CoV-2	confirmed	379	10.4% [9.5%–11.5%]	272	8.3% [7.4%–9.3%]	0.002 (0.002)	fisher
Death during follow up	No evidence SARS-CoV-2	not recorded	3249	89.6% [88.5%–90.5%]	3009	91.7% [90.7%–92.6%]	0.002 (0.002)	fisher
Death during follow up	Non-infective	confirmed	109	6.3% [5.3%–7.6%]	15	3.4% [2.1%–5.5%]	0.016 (0.016)	fisher
Death during follow up	Non-infective	not recorded	1610	93.7% [92.4%–94.7%]	427	96.6% [94.5%–97.9%]	0.016 (0.016)	fisher
